# Supplementary material for: Using a logical model to predict the growth of yeast
Source: BMC Bioinformatics. 2008 Feb 12;9:97. doi: 10.1186/1471-2105-9-97 (PMC2335308; doi:10.1186/1471-2105-9-97)
Supplement: Additional file 1 — ORF, Enzyme and Reaction Relations. This file contains Prolog facts corresponding to the relationships between ORFs, Enzyme Commission Numbers and Reactions for the Logical Model of Yeast Metabolism. [file 1471-2105-9-97-S1.PL]

orf_fact('YCL040W', '2.7.1.2', enzyme_class('2', '7', '1', '2'), 'GLK1', glucokinase, 838).
orf_fact('YCL040W', '2.7.1.2', enzyme_class('2', '7', '1', '2'), 'GLK1', glucokinase, 837).
orf_fact('YCL040W', '2.7.1.2', enzyme_class('2', '7', '1', '2'), 'GLK1', glucokinase, 840).
orf_fact('YFR053C', '2.7.1.1', enzyme_class('2', '7', '1', '1'), 'HXK1', 'hexokinase i (pi) (also called hexokinase a)', 839).
orf_fact('YFR053C', '2.7.1.1', enzyme_class('2', '7', '1', '1'), 'HXK1', 'hexokinase i (pi) (also called hexokinase a)', 838).
orf_fact('YFR053C', '2.7.1.1', enzyme_class('2', '7', '1', '1'), 'HXK1', 'hexokinase i (pi) (also called hexokinase a)', 837).
orf_fact('YFR053C', '2.7.1.1', enzyme_class('2', '7', '1', '1'), 'HXK1', 'hexokinase i (pi) (also called hexokinase a)', 836).
orf_fact('YGL253W', '2.7.1.1', enzyme_class('2', '7', '1', '1'), 'HXK2', 'hexokinase ii (pii) (also called hexokinase b)', 839).
orf_fact('YGL253W', '2.7.1.1', enzyme_class('2', '7', '1', '1'), 'HXK2', 'hexokinase ii (pii) (also called hexokinase b)', 838).
orf_fact('YGL253W', '2.7.1.1', enzyme_class('2', '7', '1', '1'), 'HXK2', 'hexokinase ii (pii) (also called hexokinase b)', 837).
orf_fact('YGL253W', '2.7.1.1', enzyme_class('2', '7', '1', '1'), 'HXK2', 'hexokinase ii (pii) (also called hexokinase b)', 836).
orf_fact('YBR196C', '5.3.1.9', enzyme_class('5', '3', '1', '9'), 'PGI1', 'glucose-6-phosphate isomerase', 835).
orf_fact('YBR196C', '5.3.1.9', enzyme_class('5', '3', '1', '9'), 'PGI1', 'glucose-6-phosphate isomerase', 834).
orf_fact('YBR196C', '5.3.1.9', enzyme_class('5', '3', '1', '9'), 'PGI1', 'glucose-6-phosphate isomerase', 833).
orf_fact('YMR205C', '2.7.1.11', enzyme_class('2', '7', '1', '11'), 'PFK2', 'phosphofructokinase beta subunit', 832).
orf_fact('YGR240C', '2.7.1.11', enzyme_class('2', '7', '1', '11'), 'PFK1', 'phosphofructokinase alpha subunit', 832).
orf_fact('YGR240C', '2.7.1.11', enzyme_class('2', '7', '1', '11'), 'PFK1', 'phosphofructokinase alpha subunit', 831).
orf_fact('YGR240C', '2.7.1.11', enzyme_class('2', '7', '1', '11'), 'PFK1', 'phosphofructokinase alpha subunit', 830).
orf_fact('YKL060C', '4.1.2.13', enzyme_class('4', '1', '2', '13'), 'FBA1', 'fructose-bisphosphate aldolase', 829).
orf_fact('YDR050C', '5.3.1.1', enzyme_class('5', '3', '1', '1'), 'TPI1', 'triosephosphate isomerase', 828).
orf_fact('YJL052W', '1.2.1.12', enzyme_class('1', '2', '1', '12'), 'TDH1', 'glyceraldehyde-3-phosphate dehydrogenase 1', 827).
orf_fact('YJR009C', '1.2.1.12', enzyme_class('1', '2', '1', '12'), 'TDH2', 'glyceraldehyde 3-phosphate dehydrogenase', 827).
orf_fact('YGR192C', '1.2.1.12', enzyme_class('1', '2', '1', '12'), 'TDH3', 'glyceraldehyde-3-phosphate dehydrogenase 3', 827).
orf_fact('YCR012W', '2.7.2.3', enzyme_class('2', '7', '2', '3'), 'PGK1', 'phosphoglycerate kinase', 826).
orf_fact('YKL152C', '5.4.2.1', enzyme_class('5', '4', '2', '1'), 'GPM1', 'phosphoglycerate mutase', 825).
orf_fact('YKL152C', '5.4.2.1', enzyme_class('5', '4', '2', '1'), 'GPM1', 'phosphoglycerate mutase', 824).
orf_fact('YDL021W', '5.4.2.1', enzyme_class('5', '4', '2', '1'), 'GPM2', 'similar to gpm1 (phosphoglycerate mutase)', 824).
orf_fact('YOL056W', '5.4.2.1', enzyme_class('5', '4', '2', '1'), 'GPM3', 'phosphoglycerate mutase', 824).
orf_fact('YGR254W', '4.2.1.11', enzyme_class('4', '2', '1', '11'), 'ENO1', 'enolase i', 823).
orf_fact('YHR174W', '4.2.1.11', enzyme_class('4', '2', '1', '11'), 'ENO2', enolase, 823).
orf_fact('YMR323W', '4.2.1.11', enzyme_class('4', '2', '1', '11'), 'ERR1', 'protein with similarity to enolases', 823).
orf_fact('YPL281C', '4.2.1.11', enzyme_class('4', '2', '1', '11'), 'ERR2', 'enolase related protein', 823).
orf_fact('YOR393W', '4.2.1.11', enzyme_class('4', '2', '1', '11'), 'ERR1', 'enolase related protein', 823).
orf_fact('YAL038W', '2.7.1.40', enzyme_class('2', '7', '1', '40'), 'CDC19', 'pyruvate kinase', 822).
orf_fact('YOR347C', '2.7.1.40', enzyme_class('2', '7', '1', '40'), 'PYK2', 'pyruvate kinase, glucose-repressed isoform', 822).
orf_fact('YER178W', '1.2.4.1', enzyme_class('1', '2', '4', '1'), 'PDA1', 'pyruvate dehydrogenase (lipoamide) alpha chain precursor, e1 component, alpha unit', 821).
orf_fact('YBR221C', '1.2.4.1', enzyme_class('1', '2', '4', '1'), 'PDB1', 'pyruvate dehydrogenase (lipoamide) beta chain precursor, e1 component, beta unit', none).
orf_fact('YNL071W', '2.3.1.12', enzyme_class('2', '3', '1', '12'), 'LAT1', 'dihydrolipoamide s-acetyltransferase, e2 component', none).
orf_fact('YNR001C', '2.3.3.1', enzyme_class('2', '3', '3', '1'), 'CIT1', 'citrate synthase, nuclear encoded mitochondrial protein.', 819).
orf_fact('YCR005C', '2.3.3.1', enzyme_class('2', '3', '3', '1'), 'CIT2', 'citrate synthase, non-mitochondrial citrate synthase', 820).
orf_fact('YPR001W', '2.3.3.1', enzyme_class('2', '3', '3', '1'), 'CIT3', 'citrate synthase, mitochondrial isoform of citrate synthase', 819).
orf_fact('YLR304C', '4.2.1.3', enzyme_class('4', '2', '1', '3'), 'ACO1', 'aconitase, mitochondrial', 818).
orf_fact('YJL200C', '4.2.1.3', enzyme_class('4', '2', '1', '3'), 'YJL200C', 'aconitate hydratase homolog', 818).
orf_fact('YNL037C', '1.1.1.41', enzyme_class('1', '1', '1', '41'), 'IDH1', 'isocitrate dehydrogenase (nad+) mito, subuint1', 817).
orf_fact('YOR136W', '1.1.1.41', enzyme_class('1', '1', '1', '41'), 'IDH2', 'isocitrate dehydrogenase (nad+) mito, subunit2', none).
orf_fact('YDL066W', '1.1.1.42', enzyme_class('1', '1', '1', '42'), 'IDP1', 'isocitrate dehydrogenase (nadp+)', 816).
orf_fact('YLR174W', '1.1.1.42', enzyme_class('1', '1', '1', '42'), 'IDP2', 'isocitrate dehydrogenase (nadp+)', 815).
orf_fact('YNL009W', '1.1.1.42', enzyme_class('1', '1', '1', '42'), 'IDP3', 'isocitrate dehydrogenase (nadp+)', 815).
orf_fact('YDL066W', '1.1.1.42', enzyme_class('1', '1', '1', '42'), 'IDP1', 'isocitrate dehydrogenase (nadp+)', 814).
orf_fact('YLR174W', '1.1.1.42', enzyme_class('1', '1', '1', '42'), 'IDP2', 'isocitrate dehydrogenase (nadp+)', 813).
orf_fact('YNL009W', '1.1.1.42', enzyme_class('1', '1', '1', '42'), 'IDP3', 'isocitrate dehydrogenase (nadp+)', 813).
orf_fact('YIL125W', '1.2.4.2', enzyme_class('1', '2', '4', '2'), 'KGD1', 'alpha-ketoglutarate dehydrogenase complex, e1 component', 812).
orf_fact('YDR148C', '2.3.1.61', enzyme_class('2', '3', '1', '61'), 'KGD2', 'dihydrolipoamide s-succinyltransferase, e2 component', none).
orf_fact('YGR244C', '6.2.1.4', enzyme_class('6', '2', '1', '4'), 'LSC2', 'succinate--coa ligase (gdp-forming)', 811).
orf_fact('YGR244C', '6.2.1.5', enzyme_class('6', '2', '1', '5'), 'LSC2', 'succinate--coa ligase (gdp-forming)', 811).
orf_fact('YOR142W', '6.2.1.4', enzyme_class('6', '2', '1', '4'), 'LSC1', 'succinate-coa ligase alpha subunit ', 810).
orf_fact('YOR142W', '6.2.1.5', enzyme_class('6', '2', '1', '5'), 'LSC1', 'succinate-coa ligase alpha subunit ', 810).
orf_fact('YKL141W', '1.3.5.1', enzyme_class('1', '3', '5', '1'), 'SDH3', 'succinate dehydrogenase cytochrome b', 809).
orf_fact('YKL148C', '1.3.5.1', enzyme_class('1', '3', '5', '1'), 'SDH1', 'succinate dehydrogenase cytochrome b', none).
orf_fact('YLL041C', '1.3.5.1', enzyme_class('1', '3', '5', '1'), 'SDH2', 'succinate dehydrogenase (ubiquinone) iron-sulfur protein subunit', none).
orf_fact('YDR178W', '1.3.5.1', enzyme_class('1', '3', '5', '1'), 'SDH4', 'succinate dehydrogenase membrane anchor subunit', none).
orf_fact('YLR164W', '1.3.5.1', enzyme_class('1', '3', '5', '1'), 'YLR164W', 'strong similarity to sdh4p', none).
orf_fact('YMR118C', '1.3.5.1', enzyme_class('1', '3', '5', '1'), 'YMR118C', 'strong similarity to succinate dehydrogenase', none).
orf_fact('YJL045W', '1.3.5.1', enzyme_class('1', '3', '5', '1'), 'YJL045W', 'strong similarity to succinate dehydrogenase flavoprotein', none).
orf_fact('YEL047C', '1.3.99.1', enzyme_class('1', '3', '99', '1'), 'YEL047C', 'soluble fumarate reductase, cytoplasmic', 808).
orf_fact('YJR051W', '1.3.99.1', enzyme_class('1', '3', '99', '1'), 'OSM1', 'mitochondrial soluble fumarate reductase involved in osmotic regulation', 807).
orf_fact('YPL262W', '4.2.1.2', enzyme_class('4', '2', '1', '2'), 'FUM1', 'fumaratase ', 806).
orf_fact('YPL262W', '4.2.1.2', enzyme_class('4', '2', '1', '2'), 'FUM1', 'fumaratase ', 805).
orf_fact('YKL085W', '1.1.1.37', enzyme_class('1', '1', '1', '37'), 'MDH1', 'mitochondrial malate dehydrogenase', 804).
orf_fact('YDL078C', '1.1.1.37', enzyme_class('1', '1', '1', '37'), 'MDH3', 'malate dehydrogenase, peroxisomal ', 803).
orf_fact('YOL126C', '1.1.1.37', enzyme_class('1', '1', '1', '37'), 'MDH2', 'malate dehydrogenase, cytoplasmic ', 803).
orf_fact('YER065C', '4.1.3.1', enzyme_class('4', '1', '3', '1'), 'ICL1', 'isocitrate lyase', 802).
orf_fact('YPR006C', '4.1.3.1', enzyme_class('4', '1', '3', '1'), 'ICL2', 'isocitrate lyase, may be nonfunctional', 802).
orf_fact('YIR031C', '2.3.3.9', enzyme_class('2', '3', '3', '9'), 'DAL7', 'malate synthase', 801).
orf_fact('YNL117W', '2.3.3.9', enzyme_class('2', '3', '3', '9'), 'MLS1', 'malate synthase', 801).
orf_fact('YKR097W', '4.1.1.49', enzyme_class('4', '1', '1', '49'), 'PCK1', 'phosphoenolpyruvate carboxylkinase', 800).
orf_fact('YLR377C', '3.1.3.11', enzyme_class('3', '1', '3', '11'), 'FBP1', 'fructose-1,6-bisphosphatase', 799).
orf_fact('YGL062W', '6.4.1.1', enzyme_class('6', '4', '1', '1'), 'PYC1', 'pyruvate carboxylase', 798).
orf_fact('YBR218C', '6.4.1.1', enzyme_class('6', '4', '1', '1'), 'PYC2', 'pyruvate carboxylase', 798).
orf_fact('YKL029C', '1.1.1.38', enzyme_class('1', '1', '1', '38'), 'MAE1', 'mitochondrial malic enzyme', 797).
orf_fact('YNL241C', '1.1.1.49', enzyme_class('1', '1', '1', '49'), 'ZWF1', 'glucose-6-phosphate-1-dehydrogenase', 796).
orf_fact('YNR034W', '3.1.1.31', enzyme_class('3', '1', '1', '31'), 'SOL1', 'possible 6-phosphogluconolactonase', 795).
orf_fact('YCR073W-A', '3.1.1.31', enzyme_class('3', '1', '1', '31'), 'SOL2', 'possible 6-phosphogluconolactonase', 795).
orf_fact('YHR163W', '3.1.1.31', enzyme_class('3', '1', '1', '31'), 'SOL3', 'possible 6-phosphogluconolactonase', 795).
orf_fact('YGR248W', '3.1.1.31', enzyme_class('3', '1', '1', '31'), 'SOL4', 'possible 6-phosphogluconolactonase', 795).
orf_fact('YGR256W', '1.1.1.44', enzyme_class('1', '1', '1', '44'), 'GND2', '6-phophogluconate dehydrogenase', 794).
orf_fact('YHR183W', '1.1.1.44', enzyme_class('1', '1', '1', '44'), 'GND1', '6-phophogluconate dehydrogenase', 794).
orf_fact('YJL121C', '5.1.3.1', enzyme_class('5', '1', '3', '1'), 'RPE1', 'ribulose-5-p 3-epimerase', 793).
orf_fact('YOR095C', '5.3.1.6', enzyme_class('5', '3', '1', '6'), 'RKI1', 'ribose-5-p isomerase', 792).
orf_fact('YBR117C', '2.2.1.1', enzyme_class('2', '2', '1', '1'), 'TKL2', transketolase, 791).
orf_fact('YBR117C', '2.2.1.1', enzyme_class('2', '2', '1', '1'), 'TKL2', transketolase, 790).
orf_fact('YPR074C', '2.2.1.1', enzyme_class('2', '2', '1', '1'), 'TKL1', transketolase, 791).
orf_fact('YPR074C', '2.2.1.1', enzyme_class('2', '2', '1', '1'), 'TKL1', transketolase, 790).
orf_fact('YLR354C', '2.2.1.2', enzyme_class('2', '2', '1', '2'), 'TAL1', transaldolase, 789).
orf_fact('YGR043C', '2.2.1.2', enzyme_class('2', '2', '1', '2'), 'YGR043C', transaldolase, 789).
orf_fact('YCR036W', '2.7.1.15', enzyme_class('2', '7', '1', '15'), 'RBK1', ribokinase, 788).
orf_fact('YCR036W', '2.7.1.15', enzyme_class('2', '7', '1', '15'), 'RBK1', ribokinase, 787).
orf_fact('YKL127W', '5.4.2.2', enzyme_class('5', '4', '2', '2'), 'PGM1', phosphoglucomutase, 786).
orf_fact('YKL127W', '5.4.2.2', enzyme_class('5', '4', '2', '2'), 'PGM1', 'phosphoglucomutase 1', 785).
orf_fact('YMR105C', '5.4.2.2', enzyme_class('5', '4', '2', '2'), 'PGM2', phosphoglucomutase, 786).
orf_fact('YMR105C', '5.4.2.2', enzyme_class('5', '4', '2', '2'), 'PGM2', phosphoglucomutase, 785).
orf_fact('YER003C', '5.3.1.8', enzyme_class('5', '3', '1', '8'), 'PMI40', 'mannose-6-phosphate isomerase', 784).
orf_fact('YFL045C', '5.4.2.8', enzyme_class('5', '4', '2', '8'), 'SEC53', phosphomannomutase, 783).
orf_fact('YDL055C', '2.7.7.13', enzyme_class('2', '7', '7', '13'), 'PSA1', 'mannose-1-phosphate guanyltransferase, gdp-mannose pyrophosphorylase', 782).
orf_fact('YIL107C', '2.7.1.105', enzyme_class('2', '7', '1', '105'), 'PFK26', '6-phosphofructose-2-kinase', 781).
orf_fact('YOL136C', '2.7.1.105', enzyme_class('2', '7', '1', '105'), 'PFK27', '6-phosphofructo-2-kinase', 781).
orf_fact('YJL155C', '3.1.3.46', enzyme_class('3', '1', '3', '46'), 'FBP26', 'fructose-2,6-biphosphatase', 780).
orf_fact('U1_', '2.7.1.56', enzyme_class('2', '7', '1', '56'), 'U1_', '1-phosphofructokinase (fructose 1-phosphate kinase)', 779).
orf_fact('YJR159W', '1.1.1.14', enzyme_class('1', '1', '1', '14'), 'SOR1', 'sorbitol dehydrogenase (l-iditol 2-dehydrogenase) ', 778).
orf_fact('YBR020W', '2.7.1.6', enzyme_class('2', '7', '1', '6'), 'GAL1', galactokinase, 777).
orf_fact('YBR018C', '2.7.7.10', enzyme_class('2', '7', '7', '10'), 'GAL7', 'galactose-1-phosphate uridyl transferase', 776).
orf_fact('YBR019C', '5.1.3.2', enzyme_class('5', '1', '3', '2'), 'GAL10', 'udp-glucose 4-epimerase ', 775).
orf_fact('YHL012W', '2.7.7.9', enzyme_class('2', '7', '7', '9'), 'YHL012W', 'utp--glucose 1-phosphate uridylyltransferase', 774).
orf_fact('YKL035W', '2.7.7.9', enzyme_class('2', '7', '7', '9'), 'UGP1', 'uridinephosphoglucose pyrophosphorylase', 774).
orf_fact('YBR184W', '3.2.1.22', enzyme_class('3', '2', '1', '22'), 'YBR184W', 'alpha-galactosidase (melibiase)', 773).
orf_fact('YBR184W', '3.2.1.22', enzyme_class('3', '2', '1', '22'), 'YBR184W', 'alpha-galactosidase (melibiase)', 772).
orf_fact('YBR184W', '3.2.1.22', enzyme_class('3', '2', '1', '22'), 'YBR184W', 'alpha-galactosidase (melibiase)', 771).
orf_fact('YBR184W', '3.2.1.22', enzyme_class('3', '2', '1', '22'), 'YBR184W', 'alpha-galactosidase (melibiase)', 770).
orf_fact('YBR184W', '3.2.1.22', enzyme_class('3', '2', '1', '22'), 'YBR184W', 'alpha-galactosidase (melibiase)', 769).
orf_fact('YBR184W', '3.2.1.22', enzyme_class('3', '2', '1', '22'), 'YBR184W', 'alpha-galactosidase (melibiase)', 768).
orf_fact('YBR184W', '3.2.1.22', enzyme_class('3', '2', '1', '22'), 'YBR184W', 'alpha-galactosidase (melibiase)', 767).
orf_fact('YBR299W', '3.2.1.20', enzyme_class('3', '2', '1', '20'), 'MAL32', maltase, 766).
orf_fact('YGR287C', '3.2.1.20', enzyme_class('3', '2', '1', '20'), 'YGR287C', 'putative alpha glucosidase ', 766).
orf_fact('YGR292W', '3.2.1.20', enzyme_class('3', '2', '1', '20'), 'MAL12', maltase, 766).
orf_fact('YIL172C', '3.2.1.20', enzyme_class('3', '2', '1', '20'), 'YIL172C', 'putative alpha glucosidase ', 766).
orf_fact('YJL216C', '3.2.1.20', enzyme_class('3', '2', '1', '20'), 'YJL216C', 'probable alpha-glucosidase (maltase) ', 766).
orf_fact('YJL221C', '3.2.1.20', enzyme_class('3', '2', '1', '20'), 'FSP2', 'homology to maltase(alpha-d-glucosidase)', 766).
orf_fact('YJL221C', '3.2.1.20', enzyme_class('3', '2', '1', '20'), 'FSP2', 'homology to maltase(alpha-d-glucosidase)', 765).
orf_fact('YBR018C', '2.7.7.12', enzyme_class('2', '7', '7', '12'), 'GAL7', 'udpglucose--hexose-1-phosphate uridylyltransferase', 764).
orf_fact('YBR126C', '2.4.1.15', enzyme_class('2', '4', '1', '15'), 'TPS1', 'trehalose-6-p synthetase, 56 kd synthase subunit of trehalose-6-phosphate synthase/phosphatase complex', 763).
orf_fact('YML100W', '2.4.1.15', enzyme_class('2', '4', '1', '15'), 'TSL1', '"trehalose-6-p synthetase, 123 kd regulatory subunit of trehalose-6-phosphate synthase/phosphatase complex; homologous to tps3 gene product"', 763).
orf_fact('YMR261C', '2.4.1.15', enzyme_class('2', '4', '1', '15'), 'TPS3', 'trehalose-6-p synthetase, 115 kd regulatory subunit of trehalose-6-phosphate synthase/phosphatase complex', 763).
orf_fact('YDR074W', '3.1.3.12', enzyme_class('3', '1', '3', '12'), 'TPS2', 'trehalose-6-phosphate phosphatase', 762).
orf_fact('YPR026W', '3.2.1.28', enzyme_class('3', '2', '1', '28'), 'ATH1', 'acid trehalase', 761).
orf_fact('YBR001C', '3.2.1.28', enzyme_class('3', '2', '1', '28'), 'NTH2', 'neutral trehalase, highly homologous to nth1p', 761).
orf_fact('YDR001C', '3.2.1.28', enzyme_class('3', '2', '1', '28'), 'NTH1', 'neutral trehalase', 761).
orf_fact('YEL011W', '2.4.1.18', enzyme_class('2', '4', '1', '18'), 'GLC3', 'branching enzyme, 1,4-glucan-6-(1,4-glucano)-transferase', 760).
orf_fact('YPR160W', '2.4.1.1', enzyme_class('2', '4', '1', '1'), 'GPH1', 'glycogen phosphorylase', 760).
orf_fact('YFR015C', '2.4.1.11', enzyme_class('2', '4', '1', '11'), 'GSY1', 'glycogen synthase (udp-gluocse--starch glucosyltransferase)', 759).
orf_fact('YLR258W', '2.4.1.11', enzyme_class('2', '4', '1', '11'), 'GSY2', 'glycogen synthase (udp-gluocse--starch glucosyltransferase)', 759).
orf_fact('YAL054C', '6.2.1.1', enzyme_class('6', '2', '1', '1'), 'ACS1', 'acetyl-coenzyme a synthetase', 758).
orf_fact('YLR153C', '6.2.1.1', enzyme_class('6', '2', '1', '1'), 'ACS2', 'acetyl-coenzyme a synthetase', 758).
orf_fact('YDL168W', '1.2.1.1', enzyme_class('1', '2', '1', '1'), 'SFA1', 'formaldehyde dehydrogenase/long-chain  alcohol dehydrogenase', 757).
orf_fact('YJL068C', '3.1.2.12', enzyme_class('3', '1', '2', '12'), 'YJL068C', 's-formylglutathione hydrolase', 756).
orf_fact('YGR087C', '4.1.1.1', enzyme_class('4', '1', '1', '1'), 'PDC6', 'pyruvate decarboxylase', 755).
orf_fact('YLR134W', '4.1.1.1', enzyme_class('4', '1', '1', '1'), 'PDC5', 'pyruvate decarboxylase', 755).
orf_fact('YLR044C', '4.1.1.1', enzyme_class('4', '1', '1', '1'), 'PDC1', 'pyruvate decarboxylase', 755).
orf_fact('YBL015W', '3.1.2.1', enzyme_class('3', '1', '2', '1'), 'ACH1', 'acetyl coa hydrolase', 754).
orf_fact('YDL131W', '2.3.3.14', enzyme_class('2', '3', '3', '14'), 'LYS21', 'probable homocitrate synthase, mitochondrial isozyme precursor ', 753).
orf_fact('YDL182W', '2.3.3.14', enzyme_class('2', '3', '3', '14'), 'LYS20', 'homocitrate synthase, cytosolic isozyme ', 753).
orf_fact('YDL182W', '2.3.3.14', enzyme_class('2', '3', '3', '14'), 'LYS20', 'homocitrate synthase', 752).
orf_fact('YGL256W', '1.1.1.1', enzyme_class('1', '1', '1', '1'), 'ADH4', 'alcohol dehydrogenase isoenzyme iv', 750).
orf_fact('YMR083W', '1.1.1.1', enzyme_class('1', '1', '1', '1'), 'ADH3', 'alcohol dehydrogenase isoenzyme iii', 751).
orf_fact('YMR303C', '1.1.1.1', enzyme_class('1', '1', '1', '1'), 'ADH2', 'alcohol dehydrogenase ii', 750).
orf_fact('YBR145W', '1.1.1.1', enzyme_class('1', '1', '1', '1'), 'ADH5', 'alcohol dehydrogenase isoenzyme v', 750).
orf_fact('YOL086C', '1.1.1.1', enzyme_class('1', '1', '1', '1'), 'ADH1', 'alcohol dehydrogenase i', 750).
orf_fact('YDL168W', '1.1.1.1', enzyme_class('1', '1', '1', '1'), 'SFA1', 'alcohol dehydrogenase i', 750).
orf_fact('YML004C', '4.4.1.5', enzyme_class('4', '4', '1', '5'), 'GLO1', 'lactoylglutathione lyase, glyoxalase i', 749).
orf_fact('YDR272W', '3.1.2.6', enzyme_class('3', '1', '2', '6'), 'GLO2', 'hydroxyacylglutathione hydrolase', 748).
orf_fact('YOR040W', '3.1.2.6', enzyme_class('3', '1', '2', '6'), 'GLO4', 'glyoxalase ii (hydroxyacylglutathione hydrolase) ', 747).
orf_fact('YBR011C', '3.6.1.1', enzyme_class('3', '6', '1', '1'), 'IPP1', 'inorganic pyrophosphatase', 746).
orf_fact('YMR267W', '3.6.1.1', enzyme_class('3', '6', '1', '1'), 'PPA2', 'mitochondrial inorganic pyrophosphatase', 745).
orf_fact('U2_', '1.2.2.1', enzyme_class('1', '2', '2', '1'), 'U2_', 'formate dehydrogenase', 744).
orf_fact('YML120C', '1.6.5.3', enzyme_class('1', '6', '5', '3'), 'NDI1', 'nadh dehydrogenase (ubiquinone)', 726).
orf_fact('YDL085W', '1.6.5.3', enzyme_class('1', '6', '5', '3'), 'NDH2', 'mitochondrial nadh dehydrogenase that catalyzes the oxidation of cytosolic nadh', 743).
orf_fact('YMR145C', '1.6.5.3', enzyme_class('1', '6', '5', '3'), 'NDH1', 'mitochondrial nadh dehydrogenase that catalyzes the oxidation of cytosolic nadh', 743).
orf_fact('YHR042W', '1.6.2.4', enzyme_class('1', '6', '2', '4'), 'NCP1', 'nadph--ferrihemoprotein reductase', 742).
orf_fact('YKL141W', '1.3.5.1', enzyme_class('1', '3', '5', '1'), 'SDH3', 'succinate dehydrogenase cytochrome b', 741).
orf_fact('YKL148C', '1.3.5.1', enzyme_class('1', '3', '5', '1'), 'SDH1', 'succinate dehydrogenase cytochrome b', none).
orf_fact('YLL041C', '1.3.5.1', enzyme_class('1', '3', '5', '1'), 'SDH2', 'succinate dehydrogenase cytochrome b', none).
orf_fact('YDR178W', '1.3.5.1', enzyme_class('1', '3', '5', '1'), 'SDH4', 'succinate dehydrogenase cytochrome b', none).
orf_fact('YEL024W', '1.10.2.2', enzyme_class('1', '10', '2', '2'), 'RIP1', 'ubiquinol-cytochrome c reductase iron-sulfur subunit ', 740).
orf_fact('Q0105', '1.10.2.2', enzyme_class('1', '10', '2', '2'), 'CYTB', 'ubiquinol-cytochrome c reductase cytochrome b subunit ', none).
orf_fact('YOR065W', '1.10.2.2', enzyme_class('1', '10', '2', '2'), 'CYT1', 'ubiquinol-cytochrome c reductase cytochrome c1 subunit ', none).
orf_fact('YBL045C', '1.10.2.2', enzyme_class('1', '10', '2', '2'), 'COR1', 'ubiquinol-cytochrome c reductase core subunit 1 ', none).
orf_fact('YPR191W', '1.10.2.2', enzyme_class('1', '10', '2', '2'), 'QCR1', 'ubiquinol-cytochrome c reductase core subunit 2 ', none).
orf_fact('YPR191W', '1.10.2.2', enzyme_class('1', '10', '2', '2'), 'QCR2', 'ubiquinol-cytochrome c reductase', none).
orf_fact('YFR033C', '1.10.2.2', enzyme_class('1', '10', '2', '2'), 'QCR6', 'ubiquinol-cytochrome c reductase subunit 6 ', none).
orf_fact('YDR529C', '1.10.2.2', enzyme_class('1', '10', '2', '2'), 'QCR7', 'ubiquinol-cytochrome c reductase subunit 7 ', none).
orf_fact('YJL166W', '1.10.2.2', enzyme_class('1', '10', '2', '2'), 'QCR8', 'ubiquinol-cytochrome c reductase subunit 8 ', none).
orf_fact('YGR183C', '1.10.2.2', enzyme_class('1', '10', '2', '2'), 'QCR9', 'ubiquinol-cytochrome c reductase subunit 9 ', none).
orf_fact('YHR001W-A', '1.10.2.2', enzyme_class('1', '10', '2', '2'), 'QCR10', 'ubiquinol-cytochrome c reductase subunit 10 ', none).
orf_fact('Q0045', '1.9.3.1', enzyme_class('1', '9', '3', '1'), 'COX1', 'cytochrome c oxidase subunit i ', 739).
orf_fact('Q0250', '1.9.3.1', enzyme_class('1', '9', '3', '1'), 'COX2', 'cytochrome c oxidase subunit i ', none).
orf_fact('Q0275', '1.9.3.1', enzyme_class('1', '9', '3', '1'), 'COX3', 'cytochrome c oxidase subunit i ', none).
orf_fact('YDL067C', '1.9.3.1', enzyme_class('1', '9', '3', '1'), 'COX9', 'cytochrome c oxidase subunit i ', none).
orf_fact('YGL187C', '1.9.3.1', enzyme_class('1', '9', '3', '1'), 'COX4', 'cytochrome c oxidase subunit i ', none).
orf_fact('YGL191W', '1.9.3.1', enzyme_class('1', '9', '3', '1'), 'COX13', 'cytochrome c oxidase subunit i ', none).
orf_fact('YHR051W', '1.9.3.1', enzyme_class('1', '9', '3', '1'), 'COX6', 'cytochrome c oxidase subunit i ', none).
orf_fact('YIL111W', '1.9.3.1', enzyme_class('1', '9', '3', '1'), 'COX5B', 'cytochrome c oxidase subunit i ', none).
orf_fact('YLR038C', '1.9.3.1', enzyme_class('1', '9', '3', '1'), 'COX12', 'cytochrome c oxidase subunit i ', none).
orf_fact('YLR395C', '1.9.3.1', enzyme_class('1', '9', '3', '1'), 'COX8', 'cytochrome c oxidase subunit i ', none).
orf_fact('YMR256C', '1.9.3.1', enzyme_class('1', '9', '3', '1'), 'COX7', 'cytochrome c oxidase subunit i ', none).
orf_fact('YNL052W', '1.9.3.1', enzyme_class('1', '9', '3', '1'), 'COX5A', 'cytochrome c oxidase subunit i ', none).
orf_fact('YBL099W', '3.6.3.14', enzyme_class('3', '6', '3', '14'), 'ATP1', 'f1f0-atpase complex, f1 alpha subunit ', 738).
orf_fact('YPL271W', '3.6.3.14', enzyme_class('3', '6', '3', '14'), 'ATP15', 'f1f0-atpase complex, f1 epsilon subunit ', none).
orf_fact('YDL004W', '3.6.3.14', enzyme_class('3', '6', '3', '14'), 'ATP16', 'f-type h+-transporting atpase delta chain ', none).
orf_fact('Q0085', '3.6.3.14', enzyme_class('3', '6', '3', '14'), 'ATP6', 'f1f0-atpase complex, fo a subunit ', none).
orf_fact('YBR039W', '3.6.3.14', enzyme_class('3', '6', '3', '14'), 'ATP3', 'f1f0-atpase complex, f1 gamma subunit ', none).
orf_fact('YBR127C', '3.6.3.14', enzyme_class('3', '6', '3', '14'), 'VMA2', 'h+-atpase v1 domain 60 kd subunit, vacuolar ', none).
orf_fact('YPL078C', '3.6.3.14', enzyme_class('3', '6', '3', '14'), 'ATP4', 'f1f0-atpase complex, f1 delta subunit ', none).
orf_fact('YDR298C', '3.6.3.14', enzyme_class('3', '6', '3', '14'), 'ATP5', 'f1f0-atpase complex, oscp subunit ', none).
orf_fact('YDR377W', '3.6.3.14', enzyme_class('3', '6', '3', '14'), 'ATP17', 'atp synthase complex, subunit f ', none).
orf_fact('YJR121W', '3.6.3.14', enzyme_class('3', '6', '3', '14'), 'ATP2', 'f1f0-atpase complex, f1 beta subunit ', none).
orf_fact('YKL016C', '3.6.3.14', enzyme_class('3', '6', '3', '14'), 'ATP7', 'f1f0-atpase complex, fo d subunit ', none).
orf_fact('YLR295C', '3.6.3.14', enzyme_class('3', '6', '3', '14'), 'ATP14', 'atp synthase subunit h', none).
orf_fact('Q0080', '3.6.3.14', enzyme_class('3', '6', '3', '14'), 'ATP8', 'f-type h+-transporting atpase subunit 8 ', none).
orf_fact('Q0130', '3.6.3.14', enzyme_class('3', '6', '3', '14'), 'ATP9', 'f-type h+-transporting atpase subunit c ', none).
orf_fact('YOL077W-A', '3.6.3.14', enzyme_class('3', '6', '3', '14'), 'ATP19', 'atp synthase k chain, mitochondrial ', none).
orf_fact('YPR020W', '3.6.3.14', enzyme_class('3', '6', '3', '14'), 'ATP20', 'subunit g of the dimeric form of mitochondrial f1f0-atp synthase', none).
orf_fact('YML054C', '1.1.2.3', enzyme_class('1', '1', '2', '3'), 'CYB2', 'lactic acid dehydrogenase', 737).
orf_fact('YDL174C', '1.1.2.4', enzyme_class('1', '1', '2', '4'), 'DLD1', 'mitochondrial enzyme d-lactate ferricytochrome c oxidoreductase', 736).
orf_fact('YPL275W', '1.2.1.2', enzyme_class('1', '2', '1', '2'), 'YPL275W', 'putative formate dehydrogenase/putative pseudogene', 735).
orf_fact('YPL276W', '1.2.1.2', enzyme_class('1', '2', '1', '2'), 'YPL276W', 'putative formate dehydrogenase/putative pseudogene', 735).
orf_fact('YOR388C', '1.2.1.2', enzyme_class('1', '2', '1', '2'), 'FDH1', 'protein with similarity to formate dehydrogenases', 735).
orf_fact('YBR208C', '6.3.4.6', enzyme_class('6', '3', '4', '6'), 'DUR1', 'urea amidolyase containing urea carboxylase / allophanate hydrolase ', 734).
orf_fact('YBR208C', '3.5.1.54', enzyme_class('3', '5', '1', '54'), 'DUR1', 'allophanate hydrolase', 733).
orf_fact('YJL126W', '3.5.5.1', enzyme_class('3', '5', '5', '1'), 'NIT2', 'nitrilase ', 732).
orf_fact('YJR137C', '1.8.7.1', enzyme_class('1', '8', '7', '1'), 'ECM17', 'sulfite reductase', 437).
orf_fact('YER015W', '6.2.1.3', enzyme_class('6', '2', '1', '3'), 'FAA2', 'long-chain-fatty-acid--coa ligase, acyl-coa synthetase', 731).
orf_fact('YIL009W', '6.2.1.3', enzyme_class('6', '2', '1', '3'), 'FAA3', 'long-chain-fatty-acid--coa ligase, acyl-coa synthetase', 731).
orf_fact('YOR317W', '6.2.1.3', enzyme_class('6', '2', '1', '3'), 'FAA1', 'long-chain-fatty-acid--coa ligase, acyl-coa synthetase', 731).
orf_fact('YMR246W', '6.2.1.3', enzyme_class('6', '2', '1', '3'), 'FAA4', '"acyl-coa synthase (long-chain fatty acid coa ligase); contributes to activation of imported myristate "', 731).
orf_fact('YKR009C', '1.1.1.-', enzyme_class('1', '1', '1', -), 'FOX2', '3-hydroxyacyl-coa dehydrogenase', 730).
orf_fact('YIL160C', '2.3.1.16', enzyme_class('2', '3', '1', '16'), 'POT1', '3-ketoacyl-coa thiolase', 729).
orf_fact('YPL028W', '2.3.1.9', enzyme_class('2', '3', '1', '9'), 'ERG10', 'acetyl-coa c-acetyltransferase, acetoacetyl-coa thiolase', 728).
orf_fact('YPL028W', '2.3.1.9', enzyme_class('2', '3', '1', '9'), 'ERG10', 'acetyl-coa c-acetyltransferase, acetoacetyl-coa thiolase (mitoch)', 727).
orf_fact('YKL192C', '1.6.5.3', enzyme_class('1', '6', '5', '3'), 'ACP1', 'acyl carrier protein, component of mitochondrial type ii fatty acid synthase', 726).
orf_fact('YER061C', -, enzyme_class(-), 'CEM1', 'beta-ketoacyl-acp synthase, mitochondrial (3-oxoacyl-[acyl-carrier-protein] synthase)', none).
orf_fact('YOR221C', -, enzyme_class(-), 'MCT1', 'malonyl coa:acyl carrier protein transferase', none).
orf_fact('YKL055C', -, enzyme_class(-), 'OAR1', '3-oxoacyl-[acyl-carrier-protein] reductase', none).
orf_fact('YKL055C', '1.6.5.3', enzyme_class('1', '6', '5', '3'), 'OAR1', 'type ii fatty acid synthase', 725).
orf_fact('YKL055C', -, enzyme_class(-), 'OAR1', 'type ii fatty acid synthase', 725).
orf_fact('YKL055C', -, enzyme_class(-), 'OAR1', 'type ii fatty acid synthase', 725).
orf_fact('YKL055C', -, enzyme_class(-), 'OAR1', 'type ii fatty acid synthase', 725).
orf_fact('YOR221C', '1.6.5.3', enzyme_class('1', '6', '5', '3'), 'MCT1', 'type ii fatty acid synthase', 725).
orf_fact('YOR221C', -, enzyme_class(-), 'MCT1', 'type ii fatty acid synthase', 725).
orf_fact('YOR221C', -, enzyme_class(-), 'MCT1', 'type ii fatty acid synthase', 725).
orf_fact('YOR221C', -, enzyme_class(-), 'MCT1', 'type ii fatty acid synthase', 725).
orf_fact('YER061C', '1.6.5.3', enzyme_class('1', '6', '5', '3'), 'CEM1', 'type ii fatty acid synthase', 725).
orf_fact('YER061C', -, enzyme_class(-), 'CEM1', 'type ii fatty acid synthase', 725).
orf_fact('YER061C', -, enzyme_class(-), 'CEM1', 'type ii fatty acid synthase', 725).
orf_fact('YER061C', -, enzyme_class(-), 'CEM1', 'type ii fatty acid synthase', 725).
orf_fact('YKL192C', '1.6.5.3', enzyme_class('1', '6', '5', '3'), 'ACP1', 'type ii fatty acid synthase', 725).
orf_fact('YKL192C', -, enzyme_class(-), 'ACP1', 'type ii fatty acid synthase', 725).
orf_fact('YKL192C', -, enzyme_class(-), 'ACP1', 'type ii fatty acid synthase', 725).
orf_fact('YKL192C', -, enzyme_class(-), 'ACP1', 'type ii fatty acid synthase', 725).
orf_fact('YKL055C', '1.6.5.3', enzyme_class('1', '6', '5', '3'), 'OAR1', 'type ii fatty acid synthase', 724).
orf_fact('YKL055C', -, enzyme_class(-), 'OAR1', 'type ii fatty acid synthase', 724).
orf_fact('YKL055C', -, enzyme_class(-), 'OAR1', 'type ii fatty acid synthase', 724).
orf_fact('YKL055C', -, enzyme_class(-), 'OAR1', 'type ii fatty acid synthase', 724).
orf_fact('YOR221C', '1.6.5.3', enzyme_class('1', '6', '5', '3'), 'MCT1', 'type ii fatty acid synthase', 724).
orf_fact('YOR221C', -, enzyme_class(-), 'MCT1', 'type ii fatty acid synthase', 724).
orf_fact('YOR221C', -, enzyme_class(-), 'MCT1', 'type ii fatty acid synthase', 724).
orf_fact('YOR221C', -, enzyme_class(-), 'MCT1', 'type ii fatty acid synthase', 724).
orf_fact('YER061C', '1.6.5.3', enzyme_class('1', '6', '5', '3'), 'CEM1', 'type ii fatty acid synthase', 724).
orf_fact('YER061C', -, enzyme_class(-), 'CEM1', 'type ii fatty acid synthase', 724).
orf_fact('YER061C', -, enzyme_class(-), 'CEM1', 'type ii fatty acid synthase', 724).
orf_fact('YER061C', -, enzyme_class(-), 'CEM1', 'type ii fatty acid synthase', 724).
orf_fact('YKL192C', '1.6.5.3', enzyme_class('1', '6', '5', '3'), 'ACP1', 'type ii fatty acid synthase', 724).
orf_fact('YKL192C', -, enzyme_class(-), 'ACP1', 'type ii fatty acid synthase', 724).
orf_fact('YKL192C', -, enzyme_class(-), 'ACP1', 'type ii fatty acid synthase', 724).
orf_fact('YKL192C', -, enzyme_class(-), 'ACP1', 'type ii fatty acid synthase', 724).
orf_fact('YKL055C', '1.6.5.3', enzyme_class('1', '6', '5', '3'), 'OAR1', 'type ii fatty acid synthase', 723).
orf_fact('YKL055C', -, enzyme_class(-), 'OAR1', 'type ii fatty acid synthase', 723).
orf_fact('YKL055C', -, enzyme_class(-), 'OAR1', 'type ii fatty acid synthase', 723).
orf_fact('YKL055C', -, enzyme_class(-), 'OAR1', 'type ii fatty acid synthase', 723).
orf_fact('YOR221C', '1.6.5.3', enzyme_class('1', '6', '5', '3'), 'MCT1', 'type ii fatty acid synthase', 723).
orf_fact('YOR221C', -, enzyme_class(-), 'MCT1', 'type ii fatty acid synthase', 723).
orf_fact('YOR221C', -, enzyme_class(-), 'MCT1', 'type ii fatty acid synthase', 723).
orf_fact('YOR221C', -, enzyme_class(-), 'MCT1', 'type ii fatty acid synthase', 723).
orf_fact('YER061C', '1.6.5.3', enzyme_class('1', '6', '5', '3'), 'CEM1', 'type ii fatty acid synthase', 723).
orf_fact('YER061C', -, enzyme_class(-), 'CEM1', 'type ii fatty acid synthase', 723).
orf_fact('YER061C', -, enzyme_class(-), 'CEM1', 'type ii fatty acid synthase', 723).
orf_fact('YER061C', -, enzyme_class(-), 'CEM1', 'type ii fatty acid synthase', 723).
orf_fact('YKL192C', '1.6.5.3', enzyme_class('1', '6', '5', '3'), 'ACP1', 'type ii fatty acid synthase', 723).
orf_fact('YKL192C', -, enzyme_class(-), 'ACP1', 'type ii fatty acid synthase', 723).
orf_fact('YKL192C', -, enzyme_class(-), 'ACP1', 'type ii fatty acid synthase', 723).
orf_fact('YKL192C', -, enzyme_class(-), 'ACP1', 'type ii fatty acid synthase', 723).
orf_fact('YKL055C', '1.6.5.3', enzyme_class('1', '6', '5', '3'), 'OAR1', 'type ii fatty acid synthase', 722).
orf_fact('YKL055C', -, enzyme_class(-), 'OAR1', 'type ii fatty acid synthase', 722).
orf_fact('YKL055C', -, enzyme_class(-), 'OAR1', 'type ii fatty acid synthase', 722).
orf_fact('YKL055C', -, enzyme_class(-), 'OAR1', 'type ii fatty acid synthase', 722).
orf_fact('YOR221C', '1.6.5.3', enzyme_class('1', '6', '5', '3'), 'MCT1', 'type ii fatty acid synthase', 722).
orf_fact('YOR221C', -, enzyme_class(-), 'MCT1', 'type ii fatty acid synthase', 722).
orf_fact('YOR221C', -, enzyme_class(-), 'MCT1', 'type ii fatty acid synthase', 722).
orf_fact('YOR221C', -, enzyme_class(-), 'MCT1', 'type ii fatty acid synthase', 722).
orf_fact('YER061C', '1.6.5.3', enzyme_class('1', '6', '5', '3'), 'CEM1', 'type ii fatty acid synthase', 722).
orf_fact('YER061C', -, enzyme_class(-), 'CEM1', 'type ii fatty acid synthase', 722).
orf_fact('YER061C', -, enzyme_class(-), 'CEM1', 'type ii fatty acid synthase', 722).
orf_fact('YER061C', -, enzyme_class(-), 'CEM1', 'type ii fatty acid synthase', 722).
orf_fact('YKL192C', '1.6.5.3', enzyme_class('1', '6', '5', '3'), 'ACP1', 'type ii fatty acid synthase', 722).
orf_fact('YKL192C', -, enzyme_class(-), 'ACP1', 'type ii fatty acid synthase', 722).
orf_fact('YKL192C', -, enzyme_class(-), 'ACP1', 'type ii fatty acid synthase', 722).
orf_fact('YKL192C', -, enzyme_class(-), 'ACP1', 'type ii fatty acid synthase', 722).
orf_fact('YKL055C', '1.6.5.3', enzyme_class('1', '6', '5', '3'), 'OAR1', 'type ii fatty acid synthase', 721).
orf_fact('YKL055C', -, enzyme_class(-), 'OAR1', 'type ii fatty acid synthase', 721).
orf_fact('YKL055C', -, enzyme_class(-), 'OAR1', 'type ii fatty acid synthase', 721).
orf_fact('YKL055C', -, enzyme_class(-), 'OAR1', 'type ii fatty acid synthase', 721).
orf_fact('YOR221C', '1.6.5.3', enzyme_class('1', '6', '5', '3'), 'MCT1', 'type ii fatty acid synthase', 721).
orf_fact('YOR221C', -, enzyme_class(-), 'MCT1', 'type ii fatty acid synthase', 721).
orf_fact('YOR221C', -, enzyme_class(-), 'MCT1', 'type ii fatty acid synthase', 721).
orf_fact('YOR221C', -, enzyme_class(-), 'MCT1', 'type ii fatty acid synthase', 721).
orf_fact('YER061C', '1.6.5.3', enzyme_class('1', '6', '5', '3'), 'CEM1', 'type ii fatty acid synthase', 721).
orf_fact('YER061C', -, enzyme_class(-), 'CEM1', 'type ii fatty acid synthase', 721).
orf_fact('YER061C', -, enzyme_class(-), 'CEM1', 'type ii fatty acid synthase', 721).
orf_fact('YER061C', -, enzyme_class(-), 'CEM1', 'type ii fatty acid synthase', 721).
orf_fact('YKL192C', '1.6.5.3', enzyme_class('1', '6', '5', '3'), 'ACP1', 'type ii fatty acid synthase', 721).
orf_fact('YKL192C', -, enzyme_class(-), 'ACP1', 'type ii fatty acid synthase', 721).
orf_fact('YKL192C', -, enzyme_class(-), 'ACP1', 'type ii fatty acid synthase', 721).
orf_fact('YKL192C', -, enzyme_class(-), 'ACP1', 'type ii fatty acid synthase', 721).
orf_fact('YKL055C', '1.6.5.3', enzyme_class('1', '6', '5', '3'), 'OAR1', 'type ii fatty acid synthase', 720).
orf_fact('YKL055C', -, enzyme_class(-), 'OAR1', 'type ii fatty acid synthase', 720).
orf_fact('YKL055C', -, enzyme_class(-), 'OAR1', 'type ii fatty acid synthase', 720).
orf_fact('YKL055C', -, enzyme_class(-), 'OAR1', 'type ii fatty acid synthase', 720).
orf_fact('YOR221C', '1.6.5.3', enzyme_class('1', '6', '5', '3'), 'MCT1', 'type ii fatty acid synthase', 720).
orf_fact('YOR221C', -, enzyme_class(-), 'MCT1', 'type ii fatty acid synthase', 720).
orf_fact('YOR221C', -, enzyme_class(-), 'MCT1', 'type ii fatty acid synthase', 720).
orf_fact('YOR221C', -, enzyme_class(-), 'MCT1', 'type ii fatty acid synthase', 720).
orf_fact('YER061C', '1.6.5.3', enzyme_class('1', '6', '5', '3'), 'CEM1', 'type ii fatty acid synthase', 720).
orf_fact('YER061C', -, enzyme_class(-), 'CEM1', 'type ii fatty acid synthase', 720).
orf_fact('YER061C', -, enzyme_class(-), 'CEM1', 'type ii fatty acid synthase', 720).
orf_fact('YER061C', -, enzyme_class(-), 'CEM1', 'type ii fatty acid synthase', 720).
orf_fact('YKL192C', '1.6.5.3', enzyme_class('1', '6', '5', '3'), 'ACP1', 'type ii fatty acid synthase', 720).
orf_fact('YKL192C', -, enzyme_class(-), 'ACP1', 'type ii fatty acid synthase', 720).
orf_fact('YKL192C', -, enzyme_class(-), 'ACP1', 'type ii fatty acid synthase', 720).
orf_fact('YKL192C', -, enzyme_class(-), 'ACP1', 'type ii fatty acid synthase', 720).
orf_fact('YKL055C', '1.6.5.3', enzyme_class('1', '6', '5', '3'), 'OAR1', 'type ii fatty acid synthase', 719).
orf_fact('YKL055C', -, enzyme_class(-), 'OAR1', 'type ii fatty acid synthase', 719).
orf_fact('YKL055C', -, enzyme_class(-), 'OAR1', 'type ii fatty acid synthase', 719).
orf_fact('YKL055C', -, enzyme_class(-), 'OAR1', 'type ii fatty acid synthase', 719).
orf_fact('YOR221C', '1.6.5.3', enzyme_class('1', '6', '5', '3'), 'MCT1', 'type ii fatty acid synthase', 719).
orf_fact('YOR221C', -, enzyme_class(-), 'MCT1', 'type ii fatty acid synthase', 719).
orf_fact('YOR221C', -, enzyme_class(-), 'MCT1', 'type ii fatty acid synthase', 719).
orf_fact('YOR221C', -, enzyme_class(-), 'MCT1', 'type ii fatty acid synthase', 719).
orf_fact('YER061C', '1.6.5.3', enzyme_class('1', '6', '5', '3'), 'CEM1', 'type ii fatty acid synthase', 719).
orf_fact('YER061C', -, enzyme_class(-), 'CEM1', 'type ii fatty acid synthase', 719).
orf_fact('YER061C', -, enzyme_class(-), 'CEM1', 'type ii fatty acid synthase', 719).
orf_fact('YER061C', -, enzyme_class(-), 'CEM1', 'type ii fatty acid synthase', 719).
orf_fact('YKL192C', '1.6.5.3', enzyme_class('1', '6', '5', '3'), 'ACP1', 'type ii fatty acid synthase', 719).
orf_fact('YKL192C', -, enzyme_class(-), 'ACP1', 'type ii fatty acid synthase', 719).
orf_fact('YKL192C', -, enzyme_class(-), 'ACP1', 'type ii fatty acid synthase', 719).
orf_fact('YKL192C', -, enzyme_class(-), 'ACP1', 'type ii fatty acid synthase', 719).
orf_fact('YKL055C', '1.6.5.3', enzyme_class('1', '6', '5', '3'), 'OAR1', 'type ii fatty acid synthase', 718).
orf_fact('YKL055C', -, enzyme_class(-), 'OAR1', 'type ii fatty acid synthase', 718).
orf_fact('YKL055C', -, enzyme_class(-), 'OAR1', 'type ii fatty acid synthase', 718).
orf_fact('YKL055C', -, enzyme_class(-), 'OAR1', 'type ii fatty acid synthase', 718).
orf_fact('YOR221C', '1.6.5.3', enzyme_class('1', '6', '5', '3'), 'MCT1', 'type ii fatty acid synthase', 718).
orf_fact('YOR221C', -, enzyme_class(-), 'MCT1', 'type ii fatty acid synthase', 718).
orf_fact('YOR221C', -, enzyme_class(-), 'MCT1', 'type ii fatty acid synthase', 718).
orf_fact('YOR221C', -, enzyme_class(-), 'MCT1', 'type ii fatty acid synthase', 718).
orf_fact('YER061C', '1.6.5.3', enzyme_class('1', '6', '5', '3'), 'CEM1', 'type ii fatty acid synthase', 718).
orf_fact('YER061C', -, enzyme_class(-), 'CEM1', 'type ii fatty acid synthase', 718).
orf_fact('YER061C', -, enzyme_class(-), 'CEM1', 'type ii fatty acid synthase', 718).
orf_fact('YER061C', -, enzyme_class(-), 'CEM1', 'type ii fatty acid synthase', 718).
orf_fact('YKL192C', '1.6.5.3', enzyme_class('1', '6', '5', '3'), 'ACP1', 'type ii fatty acid synthase', 718).
orf_fact('YKL192C', -, enzyme_class(-), 'ACP1', 'type ii fatty acid synthase', 718).
orf_fact('YKL192C', -, enzyme_class(-), 'ACP1', 'type ii fatty acid synthase', 718).
orf_fact('YKL192C', -, enzyme_class(-), 'ACP1', 'type ii fatty acid synthase', 718).
orf_fact('YKL055C', '1.6.5.3', enzyme_class('1', '6', '5', '3'), 'OAR1', 'type ii fatty acid synthase', 717).
orf_fact('YKL055C', -, enzyme_class(-), 'OAR1', 'type ii fatty acid synthase', 717).
orf_fact('YKL055C', -, enzyme_class(-), 'OAR1', 'type ii fatty acid synthase', 717).
orf_fact('YKL055C', -, enzyme_class(-), 'OAR1', 'type ii fatty acid synthase', 717).
orf_fact('YOR221C', '1.6.5.3', enzyme_class('1', '6', '5', '3'), 'MCT1', 'type ii fatty acid synthase', 717).
orf_fact('YOR221C', -, enzyme_class(-), 'MCT1', 'type ii fatty acid synthase', 717).
orf_fact('YOR221C', -, enzyme_class(-), 'MCT1', 'type ii fatty acid synthase', 717).
orf_fact('YOR221C', -, enzyme_class(-), 'MCT1', 'type ii fatty acid synthase', 717).
orf_fact('YER061C', '1.6.5.3', enzyme_class('1', '6', '5', '3'), 'CEM1', 'type ii fatty acid synthase', 717).
orf_fact('YER061C', -, enzyme_class(-), 'CEM1', 'type ii fatty acid synthase', 717).
orf_fact('YER061C', -, enzyme_class(-), 'CEM1', 'type ii fatty acid synthase', 717).
orf_fact('YER061C', -, enzyme_class(-), 'CEM1', 'type ii fatty acid synthase', 717).
orf_fact('YKL192C', '1.6.5.3', enzyme_class('1', '6', '5', '3'), 'ACP1', 'type ii fatty acid synthase', 717).
orf_fact('YKL192C', -, enzyme_class(-), 'ACP1', 'type ii fatty acid synthase', 717).
orf_fact('YKL192C', -, enzyme_class(-), 'ACP1', 'type ii fatty acid synthase', 717).
orf_fact('YKL192C', -, enzyme_class(-), 'ACP1', 'type ii fatty acid synthase', 717).
orf_fact('YNR016C', '6.4.1.2', enzyme_class('6', '4', '1', '2'), 'ACC1', 'acetyl-coa carboxylase (acc) / biotin carboxylase ', 716).
orf_fact('YNR016C', '6.3.4.14', enzyme_class('6', '3', '4', '14'), 'ACC1', 'acetyl-coa carboxylase (acc) / biotin carboxylase ', 716).
orf_fact('YKL182W', '4.2.1.61', enzyme_class('4', '2', '1', '61'), 'FAS1', 'fatty-acyl-coa synthase, beta chain', 715).
orf_fact('YKL182W', '1.3.1.9', enzyme_class('1', '3', '1', '9'), 'FAS1', 'fatty-acyl-coa synthase, beta chain', 715).
orf_fact('YKL182W', '2.3.1.38', enzyme_class('2', '3', '1', '38'), 'FAS1', 'fatty-acyl-coa synthase, beta chain', 715).
orf_fact('YKL182W', '2.3.1.39', enzyme_class('2', '3', '1', '39'), 'FAS1', 'fatty-acyl-coa synthase, beta chain', 715).
orf_fact('YKL182W', '3.1.2.14', enzyme_class('3', '1', '2', '14'), 'FAS1', 'fatty-acyl-coa synthase, beta chain', 715).
orf_fact('YKL182W', '2.3.1.86', enzyme_class('2', '3', '1', '86'), 'FAS1', 'fatty-acyl-coa synthase, beta chain', 715).
orf_fact('YPL231W', '2.3.1.85', enzyme_class('2', '3', '1', '85'), 'FAS2', 'fatty-acyl-coa synthase, alpha chain', none).
orf_fact('YPL231W', '1.1.1.100', enzyme_class('1', '1', '1', '100'), 'FAS2', 'fatty-acyl-coa synthase, alpha chain', none).
orf_fact('YPL231W', '2.3.1.41', enzyme_class('2', '3', '1', '41'), 'FAS2', 'fatty-acyl-coa synthase, alpha chain', none).
orf_fact('YKL182W', '4.2.1.61', enzyme_class('4', '2', '1', '61'), 'FAS1', 'fatty-acyl-coa synthase, beta chain', 714).
orf_fact('YKL182W', '1.3.1.9', enzyme_class('1', '3', '1', '9'), 'FAS1', 'fatty-acyl-coa synthase, beta chain', 714).
orf_fact('YKL182W', '2.3.1.38', enzyme_class('2', '3', '1', '38'), 'FAS1', 'fatty-acyl-coa synthase, beta chain', 714).
orf_fact('YKL182W', '2.3.1.39', enzyme_class('2', '3', '1', '39'), 'FAS1', 'fatty-acyl-coa synthase, beta chain', 714).
orf_fact('YKL182W', '3.1.2.14', enzyme_class('3', '1', '2', '14'), 'FAS1', 'fatty-acyl-coa synthase, beta chain', 714).
orf_fact('YKL182W', '2.3.1.86', enzyme_class('2', '3', '1', '86'), 'FAS1', 'fatty-acyl-coa synthase, beta chain', 714).
orf_fact('YER061C', '2.3.1.41', enzyme_class('2', '3', '1', '41'), 'CEM1', '3-oxoacyl-[acyl-carrier-protein] synthase', 713).
orf_fact('YPL231W', '6.4.1.2', enzyme_class('6', '4', '1', '2'), 'FAS2', 'b-ketoacyl-acp synthase (c10,0), fatty acyl coa synthase', 712).
orf_fact('YPL231W', '6.3.4.1', enzyme_class('6', '3', '4', '1'), 'FAS2', 'b-ketoacyl-acp synthase (c10,0), fatty acyl coa synthase', 712).
orf_fact('YPL231W', '4 2.3.1.85', enzyme_class('4 2', '3', '1', '85'), 'FAS2', 'b-ketoacyl-acp synthase (c10,0), fatty acyl coa synthase', 712).
orf_fact('YPL231W', '1.1.1.100', enzyme_class('1', '1', '1', '100'), 'FAS2', 'b-ketoacyl-acp synthase (c10,0), fatty acyl coa synthase', 712).
orf_fact('YPL231W', '2.3.1.41', enzyme_class('2', '3', '1', '41'), 'FAS2', 'b-ketoacyl-acp synthase (c10,0), fatty acyl coa synthase', 712).
orf_fact('YPL231W', '4.2.1.61', enzyme_class('4', '2', '1', '61'), 'FAS2', 'b-ketoacyl-acp synthase (c10,0), fatty acyl coa synthase', 712).
orf_fact('YKL182W', '6.4.1.2', enzyme_class('6', '4', '1', '2'), 'FAS1', 'b-ketoacyl-acp synthase (c10,0), fatty acyl coa synthase', 712).
orf_fact('YKL182W', '6.3.4.1', enzyme_class('6', '3', '4', '1'), 'FAS1', 'b-ketoacyl-acp synthase (c10,0), fatty acyl coa synthase', 712).
orf_fact('YKL182W', '4 2.3.1.85', enzyme_class('4 2', '3', '1', '85'), 'FAS1', 'b-ketoacyl-acp synthase (c10,0), fatty acyl coa synthase', 712).
orf_fact('YKL182W', '1.1.1.100', enzyme_class('1', '1', '1', '100'), 'FAS1', 'b-ketoacyl-acp synthase (c10,0), fatty acyl coa synthase', 712).
orf_fact('YKL182W', '2.3.1.41', enzyme_class('2', '3', '1', '41'), 'FAS1', 'b-ketoacyl-acp synthase (c10,0), fatty acyl coa synthase', 712).
orf_fact('YKL182W', '4.2.1.61', enzyme_class('4', '2', '1', '61'), 'FAS1', 'b-ketoacyl-acp synthase (c10,0), fatty acyl coa synthase', 712).
orf_fact('YNR016C', '6.4.1.2', enzyme_class('6', '4', '1', '2'), 'ACC1', 'b-ketoacyl-acp synthase (c10,0), fatty acyl coa synthase', 712).
orf_fact('YNR016C', '6.3.4.1', enzyme_class('6', '3', '4', '1'), 'ACC1', 'b-ketoacyl-acp synthase (c10,0), fatty acyl coa synthase', 712).
orf_fact('YNR016C', '4 2.3.1.85', enzyme_class('4 2', '3', '1', '85'), 'ACC1', 'b-ketoacyl-acp synthase (c10,0), fatty acyl coa synthase', 712).
orf_fact('YNR016C', '1.1.1.100', enzyme_class('1', '1', '1', '100'), 'ACC1', 'b-ketoacyl-acp synthase (c10,0), fatty acyl coa synthase', 712).
orf_fact('YNR016C', '2.3.1.41', enzyme_class('2', '3', '1', '41'), 'ACC1', 'b-ketoacyl-acp synthase (c10,0), fatty acyl coa synthase', 712).
orf_fact('YNR016C', '4.2.1.61', enzyme_class('4', '2', '1', '61'), 'ACC1', 'b-ketoacyl-acp synthase (c10,0), fatty acyl coa synthase', 712).
orf_fact('YGR037C', '6.4.1.2', enzyme_class('6', '4', '1', '2'), 'ACB1', 'b-ketoacyl-acp synthase (c10,0), fatty acyl coa synthase', 712).
orf_fact('YGR037C', '6.3.4.1', enzyme_class('6', '3', '4', '1'), 'ACB1', 'b-ketoacyl-acp synthase (c10,0), fatty acyl coa synthase', 712).
orf_fact('YGR037C', '4 2.3.1.85', enzyme_class('4 2', '3', '1', '85'), 'ACB1', 'b-ketoacyl-acp synthase (c10,0), fatty acyl coa synthase', 712).
orf_fact('YGR037C', '1.1.1.100', enzyme_class('1', '1', '1', '100'), 'ACB1', 'b-ketoacyl-acp synthase (c10,0), fatty acyl coa synthase', 712).
orf_fact('YGR037C', '2.3.1.41', enzyme_class('2', '3', '1', '41'), 'ACB1', 'b-ketoacyl-acp synthase (c10,0), fatty acyl coa synthase', 712).
orf_fact('YGR037C', '4.2.1.61', enzyme_class('4', '2', '1', '61'), 'ACB1', 'b-ketoacyl-acp synthase (c10,0), fatty acyl coa synthase', 712).
orf_fact('YPL231W', '6.4.1.2', enzyme_class('6', '4', '1', '2'), 'FAS2', 'b-ketoacyl-acp synthase (c12,0), fatty acyl coa synthase', 711).
orf_fact('YPL231W', '6.3.4.1', enzyme_class('6', '3', '4', '1'), 'FAS2', 'b-ketoacyl-acp synthase (c12,0), fatty acyl coa synthase', 711).
orf_fact('YPL231W', '4 2.3.1.85', enzyme_class('4 2', '3', '1', '85'), 'FAS2', 'b-ketoacyl-acp synthase (c12,0), fatty acyl coa synthase', 711).
orf_fact('YPL231W', '1.1.1.100', enzyme_class('1', '1', '1', '100'), 'FAS2', 'b-ketoacyl-acp synthase (c12,0), fatty acyl coa synthase', 711).
orf_fact('YPL231W', '2.3.1.41', enzyme_class('2', '3', '1', '41'), 'FAS2', 'b-ketoacyl-acp synthase (c12,0), fatty acyl coa synthase', 711).
orf_fact('YPL231W', '4.2.1.61', enzyme_class('4', '2', '1', '61'), 'FAS2', 'b-ketoacyl-acp synthase (c12,0), fatty acyl coa synthase', 711).
orf_fact('YKL182W', '6.4.1.2', enzyme_class('6', '4', '1', '2'), 'FAS1', 'b-ketoacyl-acp synthase (c12,0), fatty acyl coa synthase', 711).
orf_fact('YKL182W', '6.3.4.1', enzyme_class('6', '3', '4', '1'), 'FAS1', 'b-ketoacyl-acp synthase (c12,0), fatty acyl coa synthase', 711).
orf_fact('YKL182W', '4 2.3.1.85', enzyme_class('4 2', '3', '1', '85'), 'FAS1', 'b-ketoacyl-acp synthase (c12,0), fatty acyl coa synthase', 711).
orf_fact('YKL182W', '1.1.1.100', enzyme_class('1', '1', '1', '100'), 'FAS1', 'b-ketoacyl-acp synthase (c12,0), fatty acyl coa synthase', 711).
orf_fact('YKL182W', '2.3.1.41', enzyme_class('2', '3', '1', '41'), 'FAS1', 'b-ketoacyl-acp synthase (c12,0), fatty acyl coa synthase', 711).
orf_fact('YKL182W', '4.2.1.61', enzyme_class('4', '2', '1', '61'), 'FAS1', 'b-ketoacyl-acp synthase (c12,0), fatty acyl coa synthase', 711).
orf_fact('YNR016C', '6.4.1.2', enzyme_class('6', '4', '1', '2'), 'ACC1', 'b-ketoacyl-acp synthase (c12,0), fatty acyl coa synthase', 711).
orf_fact('YNR016C', '6.3.4.1', enzyme_class('6', '3', '4', '1'), 'ACC1', 'b-ketoacyl-acp synthase (c12,0), fatty acyl coa synthase', 711).
orf_fact('YNR016C', '4 2.3.1.85', enzyme_class('4 2', '3', '1', '85'), 'ACC1', 'b-ketoacyl-acp synthase (c12,0), fatty acyl coa synthase', 711).
orf_fact('YNR016C', '1.1.1.100', enzyme_class('1', '1', '1', '100'), 'ACC1', 'b-ketoacyl-acp synthase (c12,0), fatty acyl coa synthase', 711).
orf_fact('YNR016C', '2.3.1.41', enzyme_class('2', '3', '1', '41'), 'ACC1', 'b-ketoacyl-acp synthase (c12,0), fatty acyl coa synthase', 711).
orf_fact('YNR016C', '4.2.1.61', enzyme_class('4', '2', '1', '61'), 'ACC1', 'b-ketoacyl-acp synthase (c12,0), fatty acyl coa synthase', 711).
orf_fact('YGR037C', '6.4.1.2', enzyme_class('6', '4', '1', '2'), 'ACB1', 'b-ketoacyl-acp synthase (c12,0), fatty acyl coa synthase', 711).
orf_fact('YGR037C', '6.3.4.1', enzyme_class('6', '3', '4', '1'), 'ACB1', 'b-ketoacyl-acp synthase (c12,0), fatty acyl coa synthase', 711).
orf_fact('YGR037C', '4 2.3.1.85', enzyme_class('4 2', '3', '1', '85'), 'ACB1', 'b-ketoacyl-acp synthase (c12,0), fatty acyl coa synthase', 711).
orf_fact('YGR037C', '1.1.1.100', enzyme_class('1', '1', '1', '100'), 'ACB1', 'b-ketoacyl-acp synthase (c12,0), fatty acyl coa synthase', 711).
orf_fact('YGR037C', '2.3.1.41', enzyme_class('2', '3', '1', '41'), 'ACB1', 'b-ketoacyl-acp synthase (c12,0), fatty acyl coa synthase', 711).
orf_fact('YGR037C', '4.2.1.61', enzyme_class('4', '2', '1', '61'), 'ACB1', 'b-ketoacyl-acp synthase (c12,0), fatty acyl coa synthase', 711).
orf_fact('YPL231W', '6.4.1.2', enzyme_class('6', '4', '1', '2'), 'FAS2', 'b-ketoacyl-acp synthase (c14,0)', 710).
orf_fact('YPL231W', '6.3.4.1', enzyme_class('6', '3', '4', '1'), 'FAS2', 'b-ketoacyl-acp synthase (c14,0)', 710).
orf_fact('YPL231W', '4 2.3.1.85', enzyme_class('4 2', '3', '1', '85'), 'FAS2', 'b-ketoacyl-acp synthase (c14,0)', 710).
orf_fact('YPL231W', '1.1.1.100', enzyme_class('1', '1', '1', '100'), 'FAS2', 'b-ketoacyl-acp synthase (c14,0)', 710).
orf_fact('YPL231W', '2.3.1.41', enzyme_class('2', '3', '1', '41'), 'FAS2', 'b-ketoacyl-acp synthase (c14,0)', 710).
orf_fact('YPL231W', '4.2.1.61', enzyme_class('4', '2', '1', '61'), 'FAS2', 'b-ketoacyl-acp synthase (c14,0)', 710).
orf_fact('YKL182W', '6.4.1.2', enzyme_class('6', '4', '1', '2'), 'FAS1', 'b-ketoacyl-acp synthase (c14,0)', 710).
orf_fact('YKL182W', '6.3.4.1', enzyme_class('6', '3', '4', '1'), 'FAS1', 'b-ketoacyl-acp synthase (c14,0)', 710).
orf_fact('YKL182W', '4 2.3.1.85', enzyme_class('4 2', '3', '1', '85'), 'FAS1', 'b-ketoacyl-acp synthase (c14,0)', 710).
orf_fact('YKL182W', '1.1.1.100', enzyme_class('1', '1', '1', '100'), 'FAS1', 'b-ketoacyl-acp synthase (c14,0)', 710).
orf_fact('YKL182W', '2.3.1.41', enzyme_class('2', '3', '1', '41'), 'FAS1', 'b-ketoacyl-acp synthase (c14,0)', 710).
orf_fact('YKL182W', '4.2.1.61', enzyme_class('4', '2', '1', '61'), 'FAS1', 'b-ketoacyl-acp synthase (c14,0)', 710).
orf_fact('YNR016C', '6.4.1.2', enzyme_class('6', '4', '1', '2'), 'ACC1', 'b-ketoacyl-acp synthase (c14,0)', 710).
orf_fact('YNR016C', '6.3.4.1', enzyme_class('6', '3', '4', '1'), 'ACC1', 'b-ketoacyl-acp synthase (c14,0)', 710).
orf_fact('YNR016C', '4 2.3.1.85', enzyme_class('4 2', '3', '1', '85'), 'ACC1', 'b-ketoacyl-acp synthase (c14,0)', 710).
orf_fact('YNR016C', '1.1.1.100', enzyme_class('1', '1', '1', '100'), 'ACC1', 'b-ketoacyl-acp synthase (c14,0)', 710).
orf_fact('YNR016C', '2.3.1.41', enzyme_class('2', '3', '1', '41'), 'ACC1', 'b-ketoacyl-acp synthase (c14,0)', 710).
orf_fact('YNR016C', '4.2.1.61', enzyme_class('4', '2', '1', '61'), 'ACC1', 'b-ketoacyl-acp synthase (c14,0)', 710).
orf_fact('YGR037C', '6.4.1.2', enzyme_class('6', '4', '1', '2'), 'ACB1', 'b-ketoacyl-acp synthase (c14,0)', 710).
orf_fact('YGR037C', '6.3.4.1', enzyme_class('6', '3', '4', '1'), 'ACB1', 'b-ketoacyl-acp synthase (c14,0)', 710).
orf_fact('YGR037C', '4 2.3.1.85', enzyme_class('4 2', '3', '1', '85'), 'ACB1', 'b-ketoacyl-acp synthase (c14,0)', 710).
orf_fact('YGR037C', '1.1.1.100', enzyme_class('1', '1', '1', '100'), 'ACB1', 'b-ketoacyl-acp synthase (c14,0)', 710).
orf_fact('YGR037C', '2.3.1.41', enzyme_class('2', '3', '1', '41'), 'ACB1', 'b-ketoacyl-acp synthase (c14,0)', 710).
orf_fact('YGR037C', '4.2.1.61', enzyme_class('4', '2', '1', '61'), 'ACB1', 'b-ketoacyl-acp synthase (c14,0)', 710).
orf_fact('YPL231W', '6.4.1.2', enzyme_class('6', '4', '1', '2'), 'FAS2', 'b-ketoacyl-acp synthase i (c14,1)', 709).
orf_fact('YPL231W', '6.3.4.1', enzyme_class('6', '3', '4', '1'), 'FAS2', 'b-ketoacyl-acp synthase i (c14,1)', 709).
orf_fact('YPL231W', '4 2.3.1.85', enzyme_class('4 2', '3', '1', '85'), 'FAS2', 'b-ketoacyl-acp synthase i (c14,1)', 709).
orf_fact('YPL231W', '1.1.1.100', enzyme_class('1', '1', '1', '100'), 'FAS2', 'b-ketoacyl-acp synthase i (c14,1)', 709).
orf_fact('YPL231W', '2.3.1.41', enzyme_class('2', '3', '1', '41'), 'FAS2', 'b-ketoacyl-acp synthase i (c14,1)', 709).
orf_fact('YPL231W', '4.2.1.61', enzyme_class('4', '2', '1', '61'), 'FAS2', 'b-ketoacyl-acp synthase i (c14,1)', 709).
orf_fact('YKL182W', '6.4.1.2', enzyme_class('6', '4', '1', '2'), 'FAS1', 'b-ketoacyl-acp synthase i (c14,1)', 709).
orf_fact('YKL182W', '6.3.4.1', enzyme_class('6', '3', '4', '1'), 'FAS1', 'b-ketoacyl-acp synthase i (c14,1)', 709).
orf_fact('YKL182W', '4 2.3.1.85', enzyme_class('4 2', '3', '1', '85'), 'FAS1', 'b-ketoacyl-acp synthase i (c14,1)', 709).
orf_fact('YKL182W', '1.1.1.100', enzyme_class('1', '1', '1', '100'), 'FAS1', 'b-ketoacyl-acp synthase i (c14,1)', 709).
orf_fact('YKL182W', '2.3.1.41', enzyme_class('2', '3', '1', '41'), 'FAS1', 'b-ketoacyl-acp synthase i (c14,1)', 709).
orf_fact('YKL182W', '4.2.1.61', enzyme_class('4', '2', '1', '61'), 'FAS1', 'b-ketoacyl-acp synthase i (c14,1)', 709).
orf_fact('YNR016C', '6.4.1.2', enzyme_class('6', '4', '1', '2'), 'ACC1', 'b-ketoacyl-acp synthase i (c14,1)', 709).
orf_fact('YNR016C', '6.3.4.1', enzyme_class('6', '3', '4', '1'), 'ACC1', 'b-ketoacyl-acp synthase i (c14,1)', 709).
orf_fact('YNR016C', '4 2.3.1.85', enzyme_class('4 2', '3', '1', '85'), 'ACC1', 'b-ketoacyl-acp synthase i (c14,1)', 709).
orf_fact('YNR016C', '1.1.1.100', enzyme_class('1', '1', '1', '100'), 'ACC1', 'b-ketoacyl-acp synthase i (c14,1)', 709).
orf_fact('YNR016C', '2.3.1.41', enzyme_class('2', '3', '1', '41'), 'ACC1', 'b-ketoacyl-acp synthase i (c14,1)', 709).
orf_fact('YNR016C', '4.2.1.61', enzyme_class('4', '2', '1', '61'), 'ACC1', 'b-ketoacyl-acp synthase i (c14,1)', 709).
orf_fact('YGR037C', '6.4.1.2', enzyme_class('6', '4', '1', '2'), 'ACB1', 'b-ketoacyl-acp synthase i (c14,1)', 709).
orf_fact('YGR037C', '6.3.4.1', enzyme_class('6', '3', '4', '1'), 'ACB1', 'b-ketoacyl-acp synthase i (c14,1)', 709).
orf_fact('YGR037C', '4 2.3.1.85', enzyme_class('4 2', '3', '1', '85'), 'ACB1', 'b-ketoacyl-acp synthase i (c14,1)', 709).
orf_fact('YGR037C', '1.1.1.100', enzyme_class('1', '1', '1', '100'), 'ACB1', 'b-ketoacyl-acp synthase i (c14,1)', 709).
orf_fact('YGR037C', '2.3.1.41', enzyme_class('2', '3', '1', '41'), 'ACB1', 'b-ketoacyl-acp synthase i (c14,1)', 709).
orf_fact('YGR037C', '4.2.1.61', enzyme_class('4', '2', '1', '61'), 'ACB1', 'b-ketoacyl-acp synthase i (c14,1)', 709).
orf_fact('YPL231W', '6.4.1.2', enzyme_class('6', '4', '1', '2'), 'FAS2', 'b-ketoacyl-acp synthase i (c16,0)', 708).
orf_fact('YPL231W', '6.3.4.1', enzyme_class('6', '3', '4', '1'), 'FAS2', 'b-ketoacyl-acp synthase i (c16,0)', 708).
orf_fact('YPL231W', '4 2.3.1.85', enzyme_class('4 2', '3', '1', '85'), 'FAS2', 'b-ketoacyl-acp synthase i (c16,0)', 708).
orf_fact('YPL231W', '1.1.1.100', enzyme_class('1', '1', '1', '100'), 'FAS2', 'b-ketoacyl-acp synthase i (c16,0)', 708).
orf_fact('YPL231W', '2.3.1.41', enzyme_class('2', '3', '1', '41'), 'FAS2', 'b-ketoacyl-acp synthase i (c16,0)', 708).
orf_fact('YPL231W', '4.2.1.61', enzyme_class('4', '2', '1', '61'), 'FAS2', 'b-ketoacyl-acp synthase i (c16,0)', 708).
orf_fact('YKL182W', '6.4.1.2', enzyme_class('6', '4', '1', '2'), 'FAS1', 'b-ketoacyl-acp synthase i (c16,0)', 708).
orf_fact('YKL182W', '6.3.4.1', enzyme_class('6', '3', '4', '1'), 'FAS1', 'b-ketoacyl-acp synthase i (c16,0)', 708).
orf_fact('YKL182W', '4 2.3.1.85', enzyme_class('4 2', '3', '1', '85'), 'FAS1', 'b-ketoacyl-acp synthase i (c16,0)', 708).
orf_fact('YKL182W', '1.1.1.100', enzyme_class('1', '1', '1', '100'), 'FAS1', 'b-ketoacyl-acp synthase i (c16,0)', 708).
orf_fact('YKL182W', '2.3.1.41', enzyme_class('2', '3', '1', '41'), 'FAS1', 'b-ketoacyl-acp synthase i (c16,0)', 708).
orf_fact('YKL182W', '4.2.1.61', enzyme_class('4', '2', '1', '61'), 'FAS1', 'b-ketoacyl-acp synthase i (c16,0)', 708).
orf_fact('YNR016C', '6.4.1.2', enzyme_class('6', '4', '1', '2'), 'ACC1', 'b-ketoacyl-acp synthase i (c16,0)', 708).
orf_fact('YNR016C', '6.3.4.1', enzyme_class('6', '3', '4', '1'), 'ACC1', 'b-ketoacyl-acp synthase i (c16,0)', 708).
orf_fact('YNR016C', '4 2.3.1.85', enzyme_class('4 2', '3', '1', '85'), 'ACC1', 'b-ketoacyl-acp synthase i (c16,0)', 708).
orf_fact('YNR016C', '1.1.1.100', enzyme_class('1', '1', '1', '100'), 'ACC1', 'b-ketoacyl-acp synthase i (c16,0)', 708).
orf_fact('YNR016C', '2.3.1.41', enzyme_class('2', '3', '1', '41'), 'ACC1', 'b-ketoacyl-acp synthase i (c16,0)', 708).
orf_fact('YNR016C', '4.2.1.61', enzyme_class('4', '2', '1', '61'), 'ACC1', 'b-ketoacyl-acp synthase i (c16,0)', 708).
orf_fact('YGR037C', '6.4.1.2', enzyme_class('6', '4', '1', '2'), 'ACB1', 'b-ketoacyl-acp synthase i (c16,0)', 708).
orf_fact('YGR037C', '6.3.4.1', enzyme_class('6', '3', '4', '1'), 'ACB1', 'b-ketoacyl-acp synthase i (c16,0)', 708).
orf_fact('YGR037C', '4 2.3.1.85', enzyme_class('4 2', '3', '1', '85'), 'ACB1', 'b-ketoacyl-acp synthase i (c16,0)', 708).
orf_fact('YGR037C', '1.1.1.100', enzyme_class('1', '1', '1', '100'), 'ACB1', 'b-ketoacyl-acp synthase i (c16,0)', 708).
orf_fact('YGR037C', '2.3.1.41', enzyme_class('2', '3', '1', '41'), 'ACB1', 'b-ketoacyl-acp synthase i (c16,0)', 708).
orf_fact('YGR037C', '4.2.1.61', enzyme_class('4', '2', '1', '61'), 'ACB1', 'b-ketoacyl-acp synthase i (c16,0)', 708).
orf_fact('YPL231W', '6.4.1.2', enzyme_class('6', '4', '1', '2'), 'FAS2', 'b-ketoacyl-acp synthase i (c16,1)', 707).
orf_fact('YPL231W', '6.3.4.1', enzyme_class('6', '3', '4', '1'), 'FAS2', 'b-ketoacyl-acp synthase i (c16,1)', 707).
orf_fact('YPL231W', '4 2.3.1.85', enzyme_class('4 2', '3', '1', '85'), 'FAS2', 'b-ketoacyl-acp synthase i (c16,1)', 707).
orf_fact('YPL231W', '1.1.1.100', enzyme_class('1', '1', '1', '100'), 'FAS2', 'b-ketoacyl-acp synthase i (c16,1)', 707).
orf_fact('YPL231W', '2.3.1.41', enzyme_class('2', '3', '1', '41'), 'FAS2', 'b-ketoacyl-acp synthase i (c16,1)', 707).
orf_fact('YPL231W', '4.2.1.61', enzyme_class('4', '2', '1', '61'), 'FAS2', 'b-ketoacyl-acp synthase i (c16,1)', 707).
orf_fact('YKL182W', '6.4.1.2', enzyme_class('6', '4', '1', '2'), 'FAS1', 'b-ketoacyl-acp synthase i (c16,1)', 707).
orf_fact('YKL182W', '6.3.4.1', enzyme_class('6', '3', '4', '1'), 'FAS1', 'b-ketoacyl-acp synthase i (c16,1)', 707).
orf_fact('YKL182W', '4 2.3.1.85', enzyme_class('4 2', '3', '1', '85'), 'FAS1', 'b-ketoacyl-acp synthase i (c16,1)', 707).
orf_fact('YKL182W', '1.1.1.100', enzyme_class('1', '1', '1', '100'), 'FAS1', 'b-ketoacyl-acp synthase i (c16,1)', 707).
orf_fact('YKL182W', '2.3.1.41', enzyme_class('2', '3', '1', '41'), 'FAS1', 'b-ketoacyl-acp synthase i (c16,1)', 707).
orf_fact('YKL182W', '4.2.1.61', enzyme_class('4', '2', '1', '61'), 'FAS1', 'b-ketoacyl-acp synthase i (c16,1)', 707).
orf_fact('YNR016C', '6.4.1.2', enzyme_class('6', '4', '1', '2'), 'ACC1', 'b-ketoacyl-acp synthase i (c16,1)', 707).
orf_fact('YNR016C', '6.3.4.1', enzyme_class('6', '3', '4', '1'), 'ACC1', 'b-ketoacyl-acp synthase i (c16,1)', 707).
orf_fact('YNR016C', '4 2.3.1.85', enzyme_class('4 2', '3', '1', '85'), 'ACC1', 'b-ketoacyl-acp synthase i (c16,1)', 707).
orf_fact('YNR016C', '1.1.1.100', enzyme_class('1', '1', '1', '100'), 'ACC1', 'b-ketoacyl-acp synthase i (c16,1)', 707).
orf_fact('YNR016C', '2.3.1.41', enzyme_class('2', '3', '1', '41'), 'ACC1', 'b-ketoacyl-acp synthase i (c16,1)', 707).
orf_fact('YNR016C', '4.2.1.61', enzyme_class('4', '2', '1', '61'), 'ACC1', 'b-ketoacyl-acp synthase i (c16,1)', 707).
orf_fact('YGR037C', '6.4.1.2', enzyme_class('6', '4', '1', '2'), 'ACB1', 'b-ketoacyl-acp synthase i (c16,1)', 707).
orf_fact('YGR037C', '6.3.4.1', enzyme_class('6', '3', '4', '1'), 'ACB1', 'b-ketoacyl-acp synthase i (c16,1)', 707).
orf_fact('YGR037C', '4 2.3.1.85', enzyme_class('4 2', '3', '1', '85'), 'ACB1', 'b-ketoacyl-acp synthase i (c16,1)', 707).
orf_fact('YGR037C', '1.1.1.100', enzyme_class('1', '1', '1', '100'), 'ACB1', 'b-ketoacyl-acp synthase i (c16,1)', 707).
orf_fact('YGR037C', '2.3.1.41', enzyme_class('2', '3', '1', '41'), 'ACB1', 'b-ketoacyl-acp synthase i (c16,1)', 707).
orf_fact('YGR037C', '4.2.1.61', enzyme_class('4', '2', '1', '61'), 'ACB1', 'b-ketoacyl-acp synthase i (c16,1)', 707).
orf_fact('YPL231W', '6.4.1.2', enzyme_class('6', '4', '1', '2'), 'FAS2', 'b-ketoacyl-acp synthase i (c18,0)', 706).
orf_fact('YPL231W', '6.3.4.1', enzyme_class('6', '3', '4', '1'), 'FAS2', 'b-ketoacyl-acp synthase i (c18,0)', 706).
orf_fact('YPL231W', '4 2.3.1.85', enzyme_class('4 2', '3', '1', '85'), 'FAS2', 'b-ketoacyl-acp synthase i (c18,0)', 706).
orf_fact('YPL231W', '1.1.1.100', enzyme_class('1', '1', '1', '100'), 'FAS2', 'b-ketoacyl-acp synthase i (c18,0)', 706).
orf_fact('YPL231W', '2.3.1.41', enzyme_class('2', '3', '1', '41'), 'FAS2', 'b-ketoacyl-acp synthase i (c18,0)', 706).
orf_fact('YPL231W', '4.2.1.61', enzyme_class('4', '2', '1', '61'), 'FAS2', 'b-ketoacyl-acp synthase i (c18,0)', 706).
orf_fact('YKL182W', '6.4.1.2', enzyme_class('6', '4', '1', '2'), 'FAS1', 'b-ketoacyl-acp synthase i (c18,0)', 706).
orf_fact('YKL182W', '6.3.4.1', enzyme_class('6', '3', '4', '1'), 'FAS1', 'b-ketoacyl-acp synthase i (c18,0)', 706).
orf_fact('YKL182W', '4 2.3.1.85', enzyme_class('4 2', '3', '1', '85'), 'FAS1', 'b-ketoacyl-acp synthase i (c18,0)', 706).
orf_fact('YKL182W', '1.1.1.100', enzyme_class('1', '1', '1', '100'), 'FAS1', 'b-ketoacyl-acp synthase i (c18,0)', 706).
orf_fact('YKL182W', '2.3.1.41', enzyme_class('2', '3', '1', '41'), 'FAS1', 'b-ketoacyl-acp synthase i (c18,0)', 706).
orf_fact('YKL182W', '4.2.1.61', enzyme_class('4', '2', '1', '61'), 'FAS1', 'b-ketoacyl-acp synthase i (c18,0)', 706).
orf_fact('YNR016C', '6.4.1.2', enzyme_class('6', '4', '1', '2'), 'ACC1', 'b-ketoacyl-acp synthase i (c18,0)', 706).
orf_fact('YNR016C', '6.3.4.1', enzyme_class('6', '3', '4', '1'), 'ACC1', 'b-ketoacyl-acp synthase i (c18,0)', 706).
orf_fact('YNR016C', '4 2.3.1.85', enzyme_class('4 2', '3', '1', '85'), 'ACC1', 'b-ketoacyl-acp synthase i (c18,0)', 706).
orf_fact('YNR016C', '1.1.1.100', enzyme_class('1', '1', '1', '100'), 'ACC1', 'b-ketoacyl-acp synthase i (c18,0)', 706).
orf_fact('YNR016C', '2.3.1.41', enzyme_class('2', '3', '1', '41'), 'ACC1', 'b-ketoacyl-acp synthase i (c18,0)', 706).
orf_fact('YNR016C', '4.2.1.61', enzyme_class('4', '2', '1', '61'), 'ACC1', 'b-ketoacyl-acp synthase i (c18,0)', 706).
orf_fact('YGR037C', '6.4.1.2', enzyme_class('6', '4', '1', '2'), 'ACB1', 'b-ketoacyl-acp synthase i (c18,0)', 706).
orf_fact('YGR037C', '6.3.4.1', enzyme_class('6', '3', '4', '1'), 'ACB1', 'b-ketoacyl-acp synthase i (c18,0)', 706).
orf_fact('YGR037C', '4 2.3.1.85', enzyme_class('4 2', '3', '1', '85'), 'ACB1', 'b-ketoacyl-acp synthase i (c18,0)', 706).
orf_fact('YGR037C', '1.1.1.100', enzyme_class('1', '1', '1', '100'), 'ACB1', 'b-ketoacyl-acp synthase i (c18,0)', 706).
orf_fact('YGR037C', '2.3.1.41', enzyme_class('2', '3', '1', '41'), 'ACB1', 'b-ketoacyl-acp synthase i (c18,0)', 706).
orf_fact('YGR037C', '4.2.1.61', enzyme_class('4', '2', '1', '61'), 'ACB1', 'b-ketoacyl-acp synthase i (c18,0)', 706).
orf_fact('YPL231W', '6.4.1.2', enzyme_class('6', '4', '1', '2'), 'FAS2', 'b-ketoacyl-acp synthase i (c18,1)', 705).
orf_fact('YPL231W', '6.3.4.1', enzyme_class('6', '3', '4', '1'), 'FAS2', 'b-ketoacyl-acp synthase i (c18,1)', 705).
orf_fact('YPL231W', '4 2.3.1.85', enzyme_class('4 2', '3', '1', '85'), 'FAS2', 'b-ketoacyl-acp synthase i (c18,1)', 705).
orf_fact('YPL231W', '1.1.1.100', enzyme_class('1', '1', '1', '100'), 'FAS2', 'b-ketoacyl-acp synthase i (c18,1)', 705).
orf_fact('YPL231W', '2.3.1.41', enzyme_class('2', '3', '1', '41'), 'FAS2', 'b-ketoacyl-acp synthase i (c18,1)', 705).
orf_fact('YPL231W', '4.2.1.61', enzyme_class('4', '2', '1', '61'), 'FAS2', 'b-ketoacyl-acp synthase i (c18,1)', 705).
orf_fact('YKL182W', '6.4.1.2', enzyme_class('6', '4', '1', '2'), 'FAS1', 'b-ketoacyl-acp synthase i (c18,1)', 705).
orf_fact('YKL182W', '6.3.4.1', enzyme_class('6', '3', '4', '1'), 'FAS1', 'b-ketoacyl-acp synthase i (c18,1)', 705).
orf_fact('YKL182W', '4 2.3.1.85', enzyme_class('4 2', '3', '1', '85'), 'FAS1', 'b-ketoacyl-acp synthase i (c18,1)', 705).
orf_fact('YKL182W', '1.1.1.100', enzyme_class('1', '1', '1', '100'), 'FAS1', 'b-ketoacyl-acp synthase i (c18,1)', 705).
orf_fact('YKL182W', '2.3.1.41', enzyme_class('2', '3', '1', '41'), 'FAS1', 'b-ketoacyl-acp synthase i (c18,1)', 705).
orf_fact('YKL182W', '4.2.1.61', enzyme_class('4', '2', '1', '61'), 'FAS1', 'b-ketoacyl-acp synthase i (c18,1)', 705).
orf_fact('YNR016C', '6.4.1.2', enzyme_class('6', '4', '1', '2'), 'ACC1', 'b-ketoacyl-acp synthase i (c18,1)', 705).
orf_fact('YNR016C', '6.3.4.1', enzyme_class('6', '3', '4', '1'), 'ACC1', 'b-ketoacyl-acp synthase i (c18,1)', 705).
orf_fact('YNR016C', '4 2.3.1.85', enzyme_class('4 2', '3', '1', '85'), 'ACC1', 'b-ketoacyl-acp synthase i (c18,1)', 705).
orf_fact('YNR016C', '1.1.1.100', enzyme_class('1', '1', '1', '100'), 'ACC1', 'b-ketoacyl-acp synthase i (c18,1)', 705).
orf_fact('YNR016C', '2.3.1.41', enzyme_class('2', '3', '1', '41'), 'ACC1', 'b-ketoacyl-acp synthase i (c18,1)', 705).
orf_fact('YNR016C', '4.2.1.61', enzyme_class('4', '2', '1', '61'), 'ACC1', 'b-ketoacyl-acp synthase i (c18,1)', 705).
orf_fact('YGR037C', '6.4.1.2', enzyme_class('6', '4', '1', '2'), 'ACB1', 'b-ketoacyl-acp synthase i (c18,1)', 705).
orf_fact('YGR037C', '6.3.4.1', enzyme_class('6', '3', '4', '1'), 'ACB1', 'b-ketoacyl-acp synthase i (c18,1)', 705).
orf_fact('YGR037C', '4 2.3.1.85', enzyme_class('4 2', '3', '1', '85'), 'ACB1', 'b-ketoacyl-acp synthase i (c18,1)', 705).
orf_fact('YGR037C', '1.1.1.100', enzyme_class('1', '1', '1', '100'), 'ACB1', 'b-ketoacyl-acp synthase i (c18,1)', 705).
orf_fact('YGR037C', '2.3.1.41', enzyme_class('2', '3', '1', '41'), 'ACB1', 'b-ketoacyl-acp synthase i (c18,1)', 705).
orf_fact('YGR037C', '4.2.1.61', enzyme_class('4', '2', '1', '61'), 'ACB1', 'b-ketoacyl-acp synthase i (c18,1)', 705).
orf_fact('YPL231W', '6.4.1.2', enzyme_class('6', '4', '1', '2'), 'FAS2', 'b-ketoacyl-acp synthase i (c18,2)', 704).
orf_fact('YPL231W', '6.3.4.1', enzyme_class('6', '3', '4', '1'), 'FAS2', 'b-ketoacyl-acp synthase i (c18,2)', 704).
orf_fact('YPL231W', '4 2.3.1.85', enzyme_class('4 2', '3', '1', '85'), 'FAS2', 'b-ketoacyl-acp synthase i (c18,2)', 704).
orf_fact('YPL231W', '1.1.1.100', enzyme_class('1', '1', '1', '100'), 'FAS2', 'b-ketoacyl-acp synthase i (c18,2)', 704).
orf_fact('YPL231W', '2.3.1.41', enzyme_class('2', '3', '1', '41'), 'FAS2', 'b-ketoacyl-acp synthase i (c18,2)', 704).
orf_fact('YPL231W', '4.2.1.61', enzyme_class('4', '2', '1', '61'), 'FAS2', 'b-ketoacyl-acp synthase i (c18,2)', 704).
orf_fact('YKL182W', '6.4.1.2', enzyme_class('6', '4', '1', '2'), 'FAS1', 'b-ketoacyl-acp synthase i (c18,2)', 704).
orf_fact('YKL182W', '6.3.4.1', enzyme_class('6', '3', '4', '1'), 'FAS1', 'b-ketoacyl-acp synthase i (c18,2)', 704).
orf_fact('YKL182W', '4 2.3.1.85', enzyme_class('4 2', '3', '1', '85'), 'FAS1', 'b-ketoacyl-acp synthase i (c18,2)', 704).
orf_fact('YKL182W', '1.1.1.100', enzyme_class('1', '1', '1', '100'), 'FAS1', 'b-ketoacyl-acp synthase i (c18,2)', 704).
orf_fact('YKL182W', '2.3.1.41', enzyme_class('2', '3', '1', '41'), 'FAS1', 'b-ketoacyl-acp synthase i (c18,2)', 704).
orf_fact('YKL182W', '4.2.1.61', enzyme_class('4', '2', '1', '61'), 'FAS1', 'b-ketoacyl-acp synthase i (c18,2)', 704).
orf_fact('YNR016C', '6.4.1.2', enzyme_class('6', '4', '1', '2'), 'ACC1', 'b-ketoacyl-acp synthase i (c18,2)', 704).
orf_fact('YNR016C', '6.3.4.1', enzyme_class('6', '3', '4', '1'), 'ACC1', 'b-ketoacyl-acp synthase i (c18,2)', 704).
orf_fact('YNR016C', '4 2.3.1.85', enzyme_class('4 2', '3', '1', '85'), 'ACC1', 'b-ketoacyl-acp synthase i (c18,2)', 704).
orf_fact('YNR016C', '1.1.1.100', enzyme_class('1', '1', '1', '100'), 'ACC1', 'b-ketoacyl-acp synthase i (c18,2)', 704).
orf_fact('YNR016C', '2.3.1.41', enzyme_class('2', '3', '1', '41'), 'ACC1', 'b-ketoacyl-acp synthase i (c18,2)', 704).
orf_fact('YNR016C', '4.2.1.61', enzyme_class('4', '2', '1', '61'), 'ACC1', 'b-ketoacyl-acp synthase i (c18,2)', 704).
orf_fact('YGR037C', '6.4.1.2', enzyme_class('6', '4', '1', '2'), 'ACB1', 'b-ketoacyl-acp synthase i (c18,2)', 704).
orf_fact('YGR037C', '6.3.4.1', enzyme_class('6', '3', '4', '1'), 'ACB1', 'b-ketoacyl-acp synthase i (c18,2)', 704).
orf_fact('YGR037C', '4 2.3.1.85', enzyme_class('4 2', '3', '1', '85'), 'ACB1', 'b-ketoacyl-acp synthase i (c18,2)', 704).
orf_fact('YGR037C', '1.1.1.100', enzyme_class('1', '1', '1', '100'), 'ACB1', 'b-ketoacyl-acp synthase i (c18,2)', 704).
orf_fact('YGR037C', '2.3.1.41', enzyme_class('2', '3', '1', '41'), 'ACB1', 'b-ketoacyl-acp synthase i (c18,2)', 704).
orf_fact('YGR037C', '4.2.1.61', enzyme_class('4', '2', '1', '61'), 'ACB1', 'b-ketoacyl-acp synthase i (c18,2)', 704).
orf_fact('YKL182W', '4.2.1.61', enzyme_class('4', '2', '1', '61'), 'FAS1', '3-hydroxypalmitoyl-[acyl-carrier protein] dehydratase', 703).
orf_fact('YKL182W', '1.3.1.9', enzyme_class('1', '3', '1', '9'), 'FAS1', 'enoyl-acp reductase', 702).
orf_fact('YIL160C', '1.3.3.6', enzyme_class('1', '3', '3', '6'), 'POT3', 'fatty acid degradation', 701).
orf_fact('YIL160C', '2.3.1.18', enzyme_class('2', '3', '1', '18'), 'POT3', 'fatty acid degradation', 701).
orf_fact('YKR009C', '1.3.3.6', enzyme_class('1', '3', '3', '6'), 'FOX2', 'fatty acid degradation', 701).
orf_fact('YKR009C', '2.3.1.18', enzyme_class('2', '3', '1', '18'), 'FOX2', 'fatty acid degradation', 701).
orf_fact('YGL205W', '1.3.3.6', enzyme_class('1', '3', '3', '6'), 'POX1', 'fatty acid degradation', 701).
orf_fact('YGL205W', '2.3.1.18', enzyme_class('2', '3', '1', '18'), 'POX1', 'fatty acid degradation', 701).
orf_fact('YIL160C', '1.3.3.6', enzyme_class('1', '3', '3', '6'), 'POT3', 'fatty acid degradation', 700).
orf_fact('YIL160C', '2.3.1.18', enzyme_class('2', '3', '1', '18'), 'POT3', 'fatty acid degradation', 700).
orf_fact('YKR009C', '1.3.3.6', enzyme_class('1', '3', '3', '6'), 'FOX2', 'fatty acid degradation', 700).
orf_fact('YKR009C', '2.3.1.18', enzyme_class('2', '3', '1', '18'), 'FOX2', 'fatty acid degradation', 700).
orf_fact('YGL205W', '1.3.3.6', enzyme_class('1', '3', '3', '6'), 'POX1', 'fatty acid degradation', 700).
orf_fact('YGL205W', '2.3.1.18', enzyme_class('2', '3', '1', '18'), 'POX1', 'fatty acid degradation', 700).
orf_fact('YIL160C', '1.3.3.6', enzyme_class('1', '3', '3', '6'), 'POT3', 'fatty acid degradation', 699).
orf_fact('YIL160C', '2.3.1.18', enzyme_class('2', '3', '1', '18'), 'POT3', 'fatty acid degradation', 699).
orf_fact('YKR009C', '1.3.3.6', enzyme_class('1', '3', '3', '6'), 'FOX2', 'fatty acid degradation', 699).
orf_fact('YKR009C', '2.3.1.18', enzyme_class('2', '3', '1', '18'), 'FOX2', 'fatty acid degradation', 699).
orf_fact('YGL205W', '1.3.3.6', enzyme_class('1', '3', '3', '6'), 'POX1', 'fatty acid degradation', 699).
orf_fact('YGL205W', '2.3.1.18', enzyme_class('2', '3', '1', '18'), 'POX1', 'fatty acid degradation', 699).
orf_fact('U3_', none, none, 'U3_', 'glycerol-3-phosphate acyltransferase', 698).
orf_fact('U4_', none, none, 'U4_', 'glycerol-3-phosphate acyltransferase', 698).
orf_fact('U5_', none, none, 'U5_', 'glycerol-3-phosphate acyltransferase', 697).
orf_fact('U6_', none, none, 'U6_', 'glycerol-3-phosphate acyltransferase', 697).
orf_fact('U7_', none, none, 'U7_', 'acyldihydroxyacetonephosphate reductase', 696).
orf_fact('YDL052C', '2.3.1.51', enzyme_class('2', '3', '1', '51'), 'SLC1', '1-acylglycerol-3-phosphate acyltransferase', 695).
orf_fact('U8_', '2.3.1.51', enzyme_class('2', '3', '1', '51'), 'U8_', '1-acylglycerol-3-phosphate acyltransferase', 695).
orf_fact('YBR029C', '2.7.7.41', enzyme_class('2', '7', '7', '41'), 'CDS1', 'cdp-diacylglycerol synthetase', 694).
orf_fact('YBR029C', '2.7.7.41', enzyme_class('2', '7', '7', '41'), 'CDS1', 'cdp-diacylglycerol synthetase', 693).
orf_fact('YER026C', '2.7.8.8', enzyme_class('2', '7', '8', '8'), 'CHO1', 'phosphatidylserine synthase', 692).
orf_fact('YER026C', '2.7.8.8', enzyme_class('2', '7', '8', '8'), 'CHO1', 'phosphatidylserine synthase', 691).
orf_fact('YGR170W', '4.1.1.65', enzyme_class('4', '1', '1', '65'), 'PSD2', 'phosphatidylserine decarboxylase located in vacuole or golgi', 690).
orf_fact('YNL169C', '4.1.1.65', enzyme_class('4', '1', '1', '65'), 'PSD1', 'phosphatidylserine decarboxylase 1', 689).
orf_fact('YGR157W', '2.1.1.17', enzyme_class('2', '1', '1', '17'), 'CHO2', 'phosphatidylethanolamine n-methyltransferase', 688).
orf_fact('YJR073C', '2.1.1.16', enzyme_class('2', '1', '1', '16'), 'OPI3', 'methylene-fatty-acyl-phospholipid synthase. ', 687).
orf_fact('YJR073C', '2.1.1.16', enzyme_class('2', '1', '1', '16'), 'OPI3', 'phosphatidyl-n-methylethanolamine n-methyltransferase', 686).
orf_fact('YLR133W', '2.7.1.32', enzyme_class('2', '7', '1', '32'), 'CKI1', 'choline kinase', 685).
orf_fact('YGR202C', '2.7.7.15', enzyme_class('2', '7', '7', '15'), 'PCT1', 'cholinephosphate cytidylyltransferase', 684).
orf_fact('YNL130C', '2.7.8.2', enzyme_class('2', '7', '8', '2'), 'CPT1', 'diacylglycerol cholinephosphotransferase', 683).
orf_fact('YDR147W', '2.7.1.82', enzyme_class('2', '7', '1', '82'), 'EKI1', 'ethanolamine kinase', 682).
orf_fact('YGR007W', '2.7.7.14', enzyme_class('2', '7', '7', '14'), 'MUQ1', 'phosphoethanolamine cytidylyltransferase', 681).
orf_fact('YHR123W', '2.7.8.1', enzyme_class('2', '7', '8', '1'), 'EPT1', 'ethanolaminephosphotransferase. ', 680).
orf_fact('YJL153C', '5.5.1.4', enzyme_class('5', '5', '1', '4'), 'INO1', 'myo-inositol-1-phosphate synthase', 679).
orf_fact('YHR046C', '3.1.3.25', enzyme_class('3', '1', '3', '25'), 'INM1', 'myo-inositol-1(or 4)-monophosphatase', 678).
orf_fact('YPR113W', '2.7.8.11', enzyme_class('2', '7', '8', '11'), 'PIS1', 'phosphatidylinositol synthase', 677).
orf_fact('YJR066W', '2.7.1.137', enzyme_class('2', '7', '1', '137'), 'TOR1', '1-phosphatidylinositol 3-kinase', 676).
orf_fact('YKL203C', '2.7.1.137', enzyme_class('2', '7', '1', '137'), 'TOR2', '1-phosphatidylinositol 3-kinase', 676).
orf_fact('YLR240W', '2.7.1.137', enzyme_class('2', '7', '1', '137'), 'VPS34', '1-phosphatidylinositol 3-kinase', 676).
orf_fact('YNL267W', '2.7.1.67', enzyme_class('2', '7', '1', '67'), 'PIK1', 'phosphatidylinositol 4-kinase (pi 4-kinase), generates ptdins 4-p', 675).
orf_fact('YLR305C', '2.7.1.67', enzyme_class('2', '7', '1', '67'), 'STT4', 'phosphatidylinositol 4-kinase', 675).
orf_fact('YFR019W', '2.7.1.68', enzyme_class('2', '7', '1', '68'), 'FAB1', 'probable phosphatidylinositol-4-phosphate 5-kinase, 1-phosphatidylinositol-4-phosphate kinase', 674).
orf_fact('YDR208W', '2.7.1.68', enzyme_class('2', '7', '1', '68'), 'MSS4', '"phosphatidylinositol-4-phosphate 5-kinase; required for proper organization of the actin cytoskeleton "', 674).
orf_fact('YPL268W', '3.1.4.11', enzyme_class('3', '1', '4', '11'), 'PLC1', '1-phosphatidylinositol-4,5-bisphosphate phosphodiesterase', 673).
orf_fact('YCL004W', '2.7.8.8', enzyme_class('2', '7', '8', '8'), 'PGS1', 'cdp-diacylglycerol--serine o-phosphatidyltransferase', 672).
orf_fact('U9_', '3.1.3.27', enzyme_class('3', '1', '3', '27'), 'U9_', 'phosphatidylglycerol phosphate phosphatase a', 671).
orf_fact('YDL142C', '2.7.8.5', enzyme_class('2', '7', '8', '5'), 'CRD1', 'cardiolipin synthase', 670).
orf_fact('YDR284C', none, none, 'DPP1', 'diacylglycerol pyrophosphate phosphatase', 669).
orf_fact('YDR503C', none, none, 'LPP1', 'lipid phosphate phosphatase', 668).
orf_fact('YDR062W', '2.3.1.50', enzyme_class('2', '3', '1', '50'), 'LCB2', 'serine c-palmitoyltransferase', 667).
orf_fact('YMR296C', '2.3.1.50', enzyme_class('2', '3', '1', '50'), 'LCB1', 'serine c-palmitoyltransferase', 667).
orf_fact('YBR265W', '1.1.1.102', enzyme_class('1', '1', '1', '102'), 'TSC10', '3-dehydrosphinganine reductase', 666).
orf_fact('YDR297W', none, none, 'SUR2', 'syringomycin response protein 2', 665).
orf_fact('U10_', none, none, 'U10_', 'ceramide synthase', 664).
orf_fact('U11_', none, none, 'U11_', 'ceramide synthase', 663).
orf_fact('YMR272C', none, none, 'SCS7', 'ceramide hydroxylase that hydroxylates the c-26 fatty-acyl moiety of inositol-phosphorylceramide', 662).
orf_fact('YKL004W', none, none, 'AUR1', 'ips synthase, aureobasidin a resistance protein', 661).
orf_fact('YBR036C', none, none, 'CSG2', 'protein required for synthesis of the mannosylated sphingolipids ', 660).
orf_fact('YPL057C', none, none, 'SUR1', 'protein required for synthesis of the mannosylated sphingolipids ', 660).
orf_fact('YDR072C', '2.-.-.-', enzyme_class('2', -, -, -), 'IPT1', 'mip2c synthase, mannosyl diphosphorylinositol ceramide synthase', 659).
orf_fact('YOR171C', none, none, 'LCB4', 'long chain base kinase, involved in sphingolipid metabolism ', 658).
orf_fact('YLR260W', none, none, 'LCB5', 'long chain base kinase, involved in sphingolipid metabolism ', 658).
orf_fact('YOR171C', none, none, 'LCB4', 'long chain base kinase, involved in sphingolipid metabolism ', 657).
orf_fact('YLR260W', none, none, 'LCB5', 'long chain base kinase, involved in sphingolipid metabolism ', 657).
orf_fact('YJL134W', none, none, 'LCB3', 'sphingoid base-phosphate phosphatase, putative regulator of sphingolipid metabolism and stress response ', 656).
orf_fact('YKR053C', none, none, 'YSR3', 'sphingoid base-phosphate phosphatase, putative regulator of sphingolipid metabolism and stress response', 656).
orf_fact('YDR294C', none, none, 'DPL1', 'dihydrosphingosine-1-phosphate lyase', 655).
orf_fact('YML126C', '2.3.3.10', enzyme_class('2', '3', '3', '10'), 'HMGS', '3-hydroxy-3-methylglutaryl coenzyme a synthase', 654).
orf_fact('YLR450W', '1.1.1.34', enzyme_class('1', '1', '1', '34'), 'HMG2', '3-hydroxy-3-methylglutaryl-coenzyme a (hmg-coa) reductase isozyme', 653).
orf_fact('YML075C', '1.1.1.34', enzyme_class('1', '1', '1', '34'), 'HMG1', '3-hydroxy-3-methylglutaryl-coenzyme a (hmg-coa) reductase isozyme', 653).
orf_fact('YMR208W', '2.7.1.36', enzyme_class('2', '7', '1', '36'), 'ERG12', 'mevalonate kinase', 652).
orf_fact('YMR208W', '2.7.1.36', enzyme_class('2', '7', '1', '36'), 'ERG12', 'mevalonate kinase', 651).
orf_fact('YMR208W', '2.7.1.36', enzyme_class('2', '7', '1', '36'), 'ERG12', 'mevalonate kinase', 650).
orf_fact('YMR208W', '2.7.1.36', enzyme_class('2', '7', '1', '36'), 'ERG12', 'mevalonate kinase', 649).
orf_fact('YMR220W', '2.7.4.2', enzyme_class('2', '7', '4', '2'), 'ERG8', '48 kda phosphomevalonate kinase', 648).
orf_fact('YNR043W', '4.1.1.33', enzyme_class('4', '1', '1', '33'), 'MVD1', 'diphosphomevalonate decarboxylase', 647).
orf_fact('YPL117C', '5.3.3.2', enzyme_class('5', '3', '3', '2'), 'IDI1', 'isopentenyl diphosphate:dimethylallyl diphosphate isomerase (ipp isomerase)', 646).
orf_fact('YJL167W', '2.5.1.1', enzyme_class('2', '5', '1', '1'), 'ERG20', prenyltransferase, 645).
orf_fact('YJL167W', '2.5.1.10', enzyme_class('2', '5', '1', '10'), 'ERG20', 'farnesyl diphosphate synthetase (fpp synthetase)', 644).
orf_fact('YHR190W', '2.5.1.21', enzyme_class('2', '5', '1', '21'), 'ERG9', 'squalene synthase.', 643).
orf_fact('YGR175C', '1.14.99.7', enzyme_class('1', '14', '99', '7'), 'ERG1', 'squalene monooxygenase', 642).
orf_fact('YHR072W', '5.4.99.7', enzyme_class('5', '4', '99', '7'), 'ERG7', '2,3-oxidosqualene-lanosterol cyclase', 641).
orf_fact('YHR007C', '1.14.14.1', enzyme_class('1', '14', '14', '1'), 'ERG11', 'cytochrome p450 lanosterol 14a-demethylase', 640).
orf_fact('YNL280C', '1.-.-.-', enzyme_class('1', -, -, -), 'ERG24', 'c-14 sterol reductase', 639).
orf_fact('YGR060W', '1.-.-.-', enzyme_class('1', -, -, -), 'ERG25', 'c-4 sterol methyl oxidase', 638).
orf_fact('YGL001C', '5.3.3.1', enzyme_class('5', '3', '3', '1'), 'ERG26', 'c-3 sterol dehydrogenase (c-4 decarboxylase)', 637).
orf_fact('YLR100C', none, none, 'YLR100C', 'c-3 sterol keto reductase', 636).
orf_fact('YGR060W', '1.-.-.-', enzyme_class('1', -, -, -), 'ERG25', 'c-4 sterol methyl oxidase', 635).
orf_fact('YGL001C', '5.3.3.1', enzyme_class('5', '3', '3', '1'), 'ERG26', 'c-3 sterol dehydrogenase (c-4 decarboxylase)', 634).
orf_fact('YLR100C', none, none, 'YLR100C', 'c-3 sterol keto reductase', 633).
orf_fact('YML008C', '2.1.1.41', enzyme_class('2', '1', '1', '41'), 'ERG6', 's-adenosyl-methionine delta-24-sterol-c-methyltransferase', 632).
orf_fact('YMR202W', none, none, 'ERG2', 'c-8 sterol isomerase', 631).
orf_fact('YLR056W', '1.-.-.-', enzyme_class('1', -, -, -), 'ERG3', 'c-5 sterol desaturase', 630).
orf_fact('YMR015C', '1.14.14.-', enzyme_class('1', '14', '14', -), 'ERG5', 'c-22 sterol desaturase', 629).
orf_fact('YGL012W', '1.-.-.-', enzyme_class('1', -, -, -), 'ERG4', 'sterol c-24 reductase', 628).
orf_fact('U12_', none, none, 'U12_', '', 627).
orf_fact('U13_', none, none, 'U13_', '', 626).
orf_fact('U14_', '5.3.3.5', enzyme_class('5', '3', '3', '5'), 'U14_', 'cholestenol delta-isomerase', 625).
orf_fact('YOL061W', '2.7.6.1', enzyme_class('2', '7', '6', '1'), 'PRS5', 'ribose-phosphate pyrophosphokinase', 624).
orf_fact('YBL068W', '2.7.6.1', enzyme_class('2', '7', '6', '1'), 'PRS4', 'ribose-phosphate pyrophosphokinase 4', 624).
orf_fact('YER099C', '2.7.6.1', enzyme_class('2', '7', '6', '1'), 'PRS2', 'ribose-phosphate pyrophosphokinase 2', 624).
orf_fact('YHL011C', '2.7.6.1', enzyme_class('2', '7', '6', '1'), 'PRS3', 'ribose-phosphate pyrophosphokinase 3', 624).
orf_fact('YKL181W', '2.7.6.1', enzyme_class('2', '7', '6', '1'), 'PRS1', 'ribose-phosphate pyrophosphokinase', 624).
orf_fact('YIR027C', '3.5.2.5', enzyme_class('3', '5', '2', '5'), 'DAL1', allantoinase, 623).
orf_fact('YIR029W', '3.5.3.4', enzyme_class('3', '5', '3', '4'), 'DAL2', allantoicase, 622).
orf_fact('YIR032C', '3.5.3.19', enzyme_class('3', '5', '3', '19'), 'DAL3', 'ureidoglycolate hydrolase', 621).
orf_fact('YJL005W', '4.6.1.1', enzyme_class('4', '6', '1', '1'), 'CYR1', 'adenylate cyclase', 620).
orf_fact('YDR454C', '2.7.4.8', enzyme_class('2', '7', '4', '8'), 'GUK1', 'guanylate kinase', 619).
orf_fact('YDR454C', '2.7.4.8', enzyme_class('2', '7', '4', '8'), 'GUK1', 'guanylate kinase', 618).
orf_fact('YDR454C', '2.7.4.8', enzyme_class('2', '7', '4', '8'), 'GUK1', 'guanylate kinase', 617).
orf_fact('YMR300C', '2.4.2.14', enzyme_class('2', '4', '2', '14'), 'ADE4', 'phosphoribosylpyrophosphate amidotransferase', 616).
orf_fact('YGL234W', '6.3.4.13', enzyme_class('6', '3', '4', '13'), 'ADE5,7', 'glycinamide ribotide synthetase and aminoimidazole ribotide synthetase', 615).
orf_fact('YDR408C', '2.1.2.2', enzyme_class('2', '1', '2', '2'), 'ADE8', 'glycinamide ribotide transformylase', 614).
orf_fact('YGR061C', '6.3.5.3', enzyme_class('6', '3', '5', '3'), 'ADE6', '5*-phosphoribosylformyl glycinamidine synthetase', 613).
orf_fact('YGL234W', '6.3.3.1', enzyme_class('6', '3', '3', '1'), 'ADE5,7', 'phosphoribosylformylglycinamide cyclo-ligase', 612).
orf_fact('YOR128C', '4.1.1.21', enzyme_class('4', '1', '1', '21'), 'ADE2', 'phosphoribosylamino-imidazole-carboxylase', 611).
orf_fact('YAR015W', '6.3.2.6', enzyme_class('6', '3', '2', '6'), 'ADE1', 'phosphoribosyl amino imidazolesuccinocarbozamide synthetase', 610).
orf_fact('YLR359W', '4.3.2.2', enzyme_class('4', '3', '2', '2'), 'ADE13', '5*-phosphoribosyl-4-(n-succinocarboxamide)-5-aminoimidazole lyase', 609).
orf_fact('YLR028C', '2.1.2.3', enzyme_class('2', '1', '2', '3'), 'ADE16', '5-aminoimidazole-4-carboxamide ribonucleotide (aicar) transformylase/imp cyclohydrolase', 608).
orf_fact('YMR120C', '2.1.2.3', enzyme_class('2', '1', '2', '3'), 'ADE17', '5-aminoimidazole-4-carboxamide ribonucleotide (aicar) transformylase/imp cyclohydrolase', 608).
orf_fact('YLR028C', '3.5.4.10', enzyme_class('3', '5', '4', '10'), 'ADE16', '5-aminoimidazole-4-carboxamide ribonucleotide (aicar) transformylase/imp cyclohydrolase', 607).
orf_fact('YMR120C', '2.1.2.3', enzyme_class('2', '1', '2', '3'), 'ADE17', 'imp cyclohydrolase', 607).
orf_fact('YNL220W', '6.3.4.4', enzyme_class('6', '3', '4', '4'), 'ADE12', 'adenylosuccinate synthetase', 606).
orf_fact('YLR359W', '4.3.2.2', enzyme_class('4', '3', '2', '2'), 'ADE13', 'adenylosuccinate lyase', 605).
orf_fact('YAR073W', '1.1.1.205', enzyme_class('1', '1', '1', '205'), 'FUN63', 'putative inosine-5*-monophosphate dehydrogenase', 604).
orf_fact('YHR216W', '1.1.1.205', enzyme_class('1', '1', '1', '205'), 'PUR5', 'purine excretion', 604).
orf_fact('YML056C', '1.1.1.205', enzyme_class('1', '1', '1', '205'), 'IMD4', 'probable inosine-5*-monophosphate dehydrogenase (imp', 604).
orf_fact('YLR432W', '1.1.1.205', enzyme_class('1', '1', '1', '205'), 'IMD3', 'probable inosine-5*-monophosphate dehydrogenase (imp', 604).
orf_fact('YAR075W', '1.1.1.205', enzyme_class('1', '1', '1', '205'), 'YAR075W', 'protein with strong similarity to inosine-5*-monophosphate dehydrogenase, frameshifted from yar073w, possible pseudogene ', 604).
orf_fact('YMR217W', '6.3.5.2', enzyme_class('6', '3', '5', '2'), 'GUA1', 'gmp synthase', 603).
orf_fact('YMR217W', '6.3.4.1', enzyme_class('6', '3', '4', '1'), 'GUA1', 'gmp synthase', 603).
orf_fact('YML035C', '3.5.4.6', enzyme_class('3', '5', '4', '6'), 'AMD1', 'amp deaminase', 602).
orf_fact('YGL248W', '3.1.4.17', enzyme_class('3', '1', '4', '17'), 'PDE1', '3*,5*-cyclic-nucleotide phosphodiesterase, low affinity', 601).
orf_fact('YOR360C', '3.1.4.17', enzyme_class('3', '1', '4', '17'), 'PDE2', '3*,5*-cyclic-nucleotide phosphodiesterase, high affinity', 601).
orf_fact('YOR360C', '3.1.4.17', enzyme_class('3', '1', '4', '17'), 'PDE2', '', 600).
orf_fact('YOR360C', '3.1.4.17', enzyme_class('3', '1', '4', '17'), 'PDE2', '', 599).
orf_fact('YOR360C', '3.1.4.17', enzyme_class('3', '1', '4', '17'), 'PDE2', '', 598).
orf_fact('YOR360C', '3.1.4.17', enzyme_class('3', '1', '4', '17'), 'PDE2', '', 597).
orf_fact('YDR530C', '2.7.7.53', enzyme_class('2', '7', '7', '53'), 'APA2', '5*,5***-p-1,p-4-tetraphosphate phosphorylase ii', 596).
orf_fact('YCL050C', '2.7.7.53', enzyme_class('2', '7', '7', '53'), 'APA1', '5*,5***-p-1,p-4-tetraphosphate phosphorylase ii', 595).
orf_fact('YCL050C', '2.7.7.53', enzyme_class('2', '7', '7', '53'), 'APA1', '5*,5***-p-1,p-4-tetraphosphate phosphorylase ii', 594).
orf_fact('YJL130C', '2.1.3.2', enzyme_class('2', '1', '3', '2'), 'URA2', 'aspartate-carbamoyltransferase', 593).
orf_fact('YLR420W', '3.5.2.3', enzyme_class('3', '5', '2', '3'), 'URA4', dihydrooratase, 592).
orf_fact('YKL216W', '1.3.3.1', enzyme_class('1', '3', '3', '1'), 'URA1', 'dihydroorotate dehydrogenase', 591).
orf_fact('YKL216W', '1.3.3.1', enzyme_class('1', '3', '3', '1'), 'PYRD', 'dihydroorotate dehydrogenase', 590).
orf_fact('YML106W', '2.4.2.10', enzyme_class('2', '4', '2', '10'), 'URA5', 'orotate phosphoribosyltransferase 1', 589).
orf_fact('YMR271C', '2.4.2.10', enzyme_class('2', '4', '2', '10'), 'URA10', 'orotate phosphoribosyltransferase 2', 589).
orf_fact('YEL021W', '4.1.1.23', enzyme_class('4', '1', '1', '23'), 'URA3', 'orotidine-5*-phosphate decarboxylase', 588).
orf_fact('YKL024C', '2.7.4.14', enzyme_class('2', '7', '4', '14'), 'URA6', 'nucleoside-phosphate kinase', 529).
orf_fact('YHR128W', '2.4.2.9', enzyme_class('2', '4', '2', '9'), 'FUR1', 'uprtase, uracil phosphoribosyltransferase', 587).
orf_fact('YPR062W', '3.5.4.1', enzyme_class('3', '5', '4', '1'), 'FCY1', 'cytosine deaminase', 586).
orf_fact('U15_', '2.7.1.21', enzyme_class('2', '7', '1', '21'), 'U15_', 'thymidine (deoxyuridine) kinase', 585).
orf_fact('U16_', '2.7.1.21', enzyme_class('2', '7', '1', '21'), 'U16_', 'thymidine (deoxyuridine) kinase', 584).
orf_fact('YNR012W', '2.7.1.48', enzyme_class('2', '7', '1', '48'), 'URK1', 'uridine kinase', 583).
orf_fact('YNR012W', '2.7.1.48', enzyme_class('2', '7', '1', '48'), 'URK1', 'cytodine kinase', 582).
orf_fact('YNR012W', '2.7.1.48', enzyme_class('2', '7', '1', '48'), 'URK1', 'uridine kinase, converts atp and uridine to adp and ump', 581).
orf_fact('YLR209C', '2.4.2.4', enzyme_class('2', '4', '2', '4'), 'PNP1', 'protein with similarity to human purine nucleoside phosphorylase, thymidine (deoxyuridine) phosphorylase, purine nucleotide phosphorylase', 580).
orf_fact('YLR209C', '2.4.2.4', enzyme_class('2', '4', '2', '4'), 'PNP1', 'protein with similarity to human purine nucleoside phosphorylase, thymidine (deoxyuridine) phosphorylase', 579).
orf_fact('YLR245C', '3.5.4.5', enzyme_class('3', '5', '4', '5'), 'CDD1', 'cytidine deaminase', 578).
orf_fact('YLR245C', '3.5.4.5', enzyme_class('3', '5', '4', '5'), 'CDD1', 'cytidine deaminase', 577).
orf_fact('YJR057W', '2.7.4.9', enzyme_class('2', '7', '4', '9'), 'CDC8', 'dtmp kinase', 576).
orf_fact('YDR353W', '1.8.1.9', enzyme_class('1', '8', '1', '9'), 'TRR1', 'thioredoxin reductase', 575).
orf_fact('YHR106W', '1.8.1.9', enzyme_class('1', '8', '1', '9'), 'TRR2', 'mitochondrial thioredoxin reductase', 574).
orf_fact('YBR252W', '3.6.1.23', enzyme_class('3', '6', '1', '23'), 'DUT1', 'dutp pyrophosphatase (dutpase)', 573).
orf_fact('YOR074C', '2.1.1.45', enzyme_class('2', '1', '1', '45'), 'CDC21', 'thymidylate synthase', 572).
orf_fact('U17_', '2.7.4.14', enzyme_class('2', '7', '4', '14'), 'U17_', 'cytidylate kinase', 571).
orf_fact('U18_', '2.7.4.14', enzyme_class('2', '7', '4', '14'), 'U18_', 'cytidylate kinase', 570).
orf_fact('YHR144C', '3.5.4.12', enzyme_class('3', '5', '4', '12'), 'DCD1', 'dcmp deaminase', 569).
orf_fact('YBL039C', '6.3.4.2', enzyme_class('6', '3', '4', '2'), 'URA7', 'ctp synthase, highly homologus to ura8 ctp synthase', 568).
orf_fact('YJR103W', '6.3.4.2', enzyme_class('6', '3', '4', '2'), 'URA8', 'ctp synthase', 568).
orf_fact('YBL039C', '6.3.4.2', enzyme_class('6', '3', '4', '2'), 'URA7', 'ctp synthase, highly homologus to ura8 ctp synthase', 567).
orf_fact('YJR103W', '6.3.4.2', enzyme_class('6', '3', '4', '2'), 'URA8', 'ctp synthase', 567).
orf_fact('YNL292W', '4.2.1.70', enzyme_class('4', '2', '1', '70'), 'PUS4', 'pseudouridine synthase', 566).
orf_fact('YPL212C', '4.2.1.70', enzyme_class('4', '2', '1', '70'), 'PUS1', 'intranuclear protein which exhibits a nucleotide-specific intron-dependent trna pseudouridine synthase activity', 566).
orf_fact('YGL063W', '4.2.1.70', enzyme_class('4', '2', '1', '70'), 'PUS2', 'pseudouridine synthase 2', 566).
orf_fact('YFL001W', '4.2.1.70', enzyme_class('4', '2', '1', '70'), 'DEG1', 'similar to rrna methyltransferase (caenorhabditis elegans) and hypothetical 28k protein (alkaline endoglucanase gene 5* region) from bacillus sp.', 566).
orf_fact('YML022W', '2.4.2.7', enzyme_class('2', '4', '2', '7'), 'APT1', 'adenine phosphoribosyltransferase', 565).
orf_fact('YDR441C', '2.4.2.7', enzyme_class('2', '4', '2', '7'), 'APT2', 'similar to adenine phosphoribosyltransferase', 565).
orf_fact('YNL141W', '3.5.4.4', enzyme_class('3', '5', '4', '4'), 'AAH1', 'adenine aminohydrolase (adenine deaminase)', 564).
orf_fact('YNL141W', '3.5.4.4', enzyme_class('3', '5', '4', '4'), 'AAH1', 'adenine aminohydrolase (adenine deaminase)', 563).
orf_fact('YLR209C', '2.4.2.1', enzyme_class('2', '4', '2', '1'), 'PNP1', 'purine nucleotide phosphorylase, xanthosine phosphorylase', 562).
orf_fact('YLR209C', '2.4.2.1', enzyme_class('2', '4', '2', '1'), 'PNP1', 'xanthosine phosphorylase, purine nucleotide phosphorylase', 561).
orf_fact('YLR209C', '2.4.2.1', enzyme_class('2', '4', '2', '1'), 'PNP1', 'xanthosine phosphorylase', 560).
orf_fact('YLR209C', '2.4.2.1', enzyme_class('2', '4', '2', '1'), 'PNP1', 'xanthosine phosphorylase, purine nucleotide phosphorylase', 559).
orf_fact('YLR209C', '2.4.2.1', enzyme_class('2', '4', '2', '1'), 'PNP1', 'xanthosine phosphorylase, purine nucleotide phosphorylase', 558).
orf_fact('YLR209C', '2.4.2.1', enzyme_class('2', '4', '2', '1'), 'PNP1', 'xanthosine phosphorylase, purine nucleotide phosphorylase', 557).
orf_fact('YLR209C', '2.4.2.1', enzyme_class('2', '4', '2', '1'), 'PNP1', 'xanthosine phosphorylase, purine nucleotide phosphorylase', 556).
orf_fact('YJR133W', '2.4.2.22', enzyme_class('2', '4', '2', '22'), 'XPT1', 'xanthine-guanine phosphoribosyltransferase', 555).
orf_fact('YDR400W', '3.2.2.1', enzyme_class('3', '2', '2', '1'), 'URH1', 'purine nucleosidase', 554).
orf_fact('YDR400W', '3.2.2.1', enzyme_class('3', '2', '2', '1'), 'URH1', 'purine nucleosidase', 553).
orf_fact('YJR105W', '2.7.1.20', enzyme_class('2', '7', '1', '20'), 'YJR105W', 'adenosine kinase', 552).
orf_fact('YDR226W', '2.7.4.3', enzyme_class('2', '7', '4', '3'), 'ADK1', 'cytosolic adenylate kinase', 551).
orf_fact('YDR226W', '2.7.4.3', enzyme_class('2', '7', '4', '3'), 'ADK1', 'cytosolic adenylate kinase', 550).
orf_fact('YDR226W', '2.7.4.3', enzyme_class('2', '7', '4', '3'), 'ADK1', 'cytosolic adenylate kinase', 549).
orf_fact('YER170W', '2.7.4.3', enzyme_class('2', '7', '4', '3'), 'ADK2', 'adenylate kinase (mitochondrial gtp:amp phosphotransferase)', 548).
orf_fact('YER170W', '2.7.4.3', enzyme_class('2', '7', '4', '3'), 'ADK2', 'adenylate kinase (mitochondrial gtp:amp phosphotransferase)', 547).
orf_fact('YER170W', '2.7.4.3', enzyme_class('2', '7', '4', '3'), 'ADK2', 'adenylate kinase (mitochondrial gtp:amp phosphotransferase)', 546).
orf_fact('YGR180C', '1.17.4.1', enzyme_class('1', '17', '4', '1'), 'RNR4', 'ribonucleotide reductase, small subunit (alt), beta chain', none).
orf_fact('YIL066C', '1.17.4.1', enzyme_class('1', '17', '4', '1'), 'RNR3', 'ribonucleotide reductase (ribonucleoside-diphosphate reductase) large subunit, alpha chain', 514).
orf_fact('YJL026W', '1.17.4.1', enzyme_class('1', '17', '4', '1'), 'RNR2', 'small subunit of ribonucleotide reductase, beta chain', none).
orf_fact('YKL067W', '2.7.4.6', enzyme_class('2', '7', '4', '6'), 'YNK1', 'nucleoside-diphosphate kinase', 545).
orf_fact('YKL067W', '2.7.4.6', enzyme_class('2', '7', '4', '6'), 'YNK1', 'nucleoside-diphosphate kinase', 544).
orf_fact('YKL067W', '2.7.4.6', enzyme_class('2', '7', '4', '6'), 'YNK1', 'nucleoside-diphosphate kinase', 543).
orf_fact('YKL067W', '2.7.4.6', enzyme_class('2', '7', '4', '6'), 'YNK1', 'nucleoside-diphosphate kinase', 542).
orf_fact('YKL067W', '2.7.4.6', enzyme_class('2', '7', '4', '6'), 'YNK1', 'nucleoside-diphosphate kinase', 541).
orf_fact('YKL067W', '2.7.4.6', enzyme_class('2', '7', '4', '6'), 'YNK1', 'nucleoside-diphosphate kinase', 540).
orf_fact('YKL067W', '2.7.4.6', enzyme_class('2', '7', '4', '6'), 'YNK1', 'nucleoside-diphosphate kinase', 539).
orf_fact('YKL067W', '2.7.4.6', enzyme_class('2', '7', '4', '6'), 'YNK1', 'nucleoside diphosphate kinase', 538).
orf_fact('YKL067W', '2.7.4.6', enzyme_class('2', '7', '4', '6'), 'YNK1', 'nucleoside diphosphate kinase', 537).
orf_fact('U19_', '2.7.4.11', enzyme_class('2', '7', '4', '11'), 'U19_', 'adenylate kinase, damp kinase', 536).
orf_fact('YNL141W', '3.5.4.2', enzyme_class('3', '5', '4', '2'), 'AAH1', 'adenine deaminase', 535).
orf_fact('U20_', '2.7.1.73', enzyme_class('2', '7', '1', '73'), 'U20_', 'inosine kinase', 534).
orf_fact('U21_', '2.7.1.73', enzyme_class('2', '7', '1', '73'), 'U21_', 'guanosine kinase', 533).
orf_fact('YDR399W', '2.4.2.8', enzyme_class('2', '4', '2', '8'), 'HPT1', 'hypoxanthine phosphoribosyltransferase', 532).
orf_fact('YDR399W', '2.4.2.8', enzyme_class('2', '4', '2', '8'), 'HPT1', 'hypoxanthine phosphoribosyltransferase', 531).
orf_fact('U22_', '2.4.2.3', enzyme_class('2', '4', '2', '3'), 'U22_', 'uridine phosphorylase', 530).
orf_fact('YKL024C', '2.1.4.-', enzyme_class('2', '1', '4', -), 'URA6', 'uridylate kinase', 529).
orf_fact('YKL024C', '2.1.4.-', enzyme_class('2', '1', '4', -), 'URA6', 'uridylate kinase', 528).
orf_fact('U23_', '3.2.2.10', enzyme_class('3', '2', '2', '10'), 'U23_', 'cmp glycosylase', 527).
orf_fact('YHR144C', '3.5.4.13', enzyme_class('3', '5', '4', '13'), 'DCD1', 'dctp deaminase', 526).
orf_fact('U24_', '3.1.3.5', enzyme_class('3', '1', '3', '5'), 'U24_', '5*-nucleotidase ', 525).
orf_fact('U25_', '3.1.3.5', enzyme_class('3', '1', '3', '5'), 'U25_', '5*-nucleotidase ', 524).
orf_fact('U26_', '3.1.3.5', enzyme_class('3', '1', '3', '5'), 'U26_', '5*-nucleotidase ', 523).
orf_fact('U27_', '3.1.3.5', enzyme_class('3', '1', '3', '5'), 'U27_', '5*-nucleotidase ', 522).
orf_fact('U28_', '3.1.3.5', enzyme_class('3', '1', '3', '5'), 'U28_', '5*-nucleotidase ', 521).
orf_fact('U29_', '3.1.3.5', enzyme_class('3', '1', '3', '5'), 'U29_', '5*-nucleotidase ', 520).
orf_fact('U30_', '3.1.3.5', enzyme_class('3', '1', '3', '5'), 'U30_', '5*-nucleotidase ', 519).
orf_fact('U31_', '3.1.3.5', enzyme_class('3', '1', '3', '5'), 'U31_', '5*-nucleotidase ', 518).
orf_fact('U32_', '3.1.3.5', enzyme_class('3', '1', '3', '5'), 'U32_', '5*-nucleotidase ', 517).
orf_fact('U33_', '3.1.3.5', enzyme_class('3', '1', '3', '5'), 'U33_', '5*-nucleotidase ', 516).
orf_fact('U34_', '3.1.3.5', enzyme_class('3', '1', '3', '5'), 'U34_', '5*-nucleotidase ', 515).
orf_fact('YER070W', '1.17.4.1', enzyme_class('1', '17', '4', '1'), 'RNR1', 'ribonucleoside-diphosphate reductase ', 514).
orf_fact('YER070W', '1.17.4.1', enzyme_class('1', '17', '4', '1'), 'RNR1', 'ribonucleoside-diphosphate reductase ', 513).
orf_fact('YER070W', '1.17.4.1', enzyme_class('1', '17', '4', '1'), 'RNR1', 'ribonucleoside-diphosphate reductase ', 512).
orf_fact('YER070W', '1.17.4.1', enzyme_class('1', '17', '4', '1'), 'RNR1', 'ribonucleoside-diphosphate reductase ', 511).
orf_fact('U35_', '1.17.4.2', enzyme_class('1', '17', '4', '2'), 'U35_', 'ribonucleoside-triphosphate reductase ', 510).
orf_fact('U36_', '1.17.4.2', enzyme_class('1', '17', '4', '2'), 'U36_', 'ribonucleoside-triphosphate reductase ', 509).
orf_fact('U37_', '1.17.4.2', enzyme_class('1', '17', '4', '2'), 'U37_', 'ribonucleoside-triphosphate reductase ', 508).
orf_fact('U38_', '1.17.4.2', enzyme_class('1', '17', '4', '2'), 'U38_', 'ribonucleoside-triphosphate reductase ', 507).
orf_fact('U39_', '3.6.1.-', enzyme_class('3', '6', '1', -), 'U39_', 'nucleoside triphosphatase', 506).
orf_fact('U40_', '3.6.1.-', enzyme_class('3', '6', '1', -), 'U40_', 'nucleoside triphosphatase', 505).
orf_fact('YML035C', '3.2.2.4', enzyme_class('3', '2', '2', '4'), 'AMD1', 'amp deaminase', 504).
orf_fact('YBR284W', '3.2.2.4', enzyme_class('3', '2', '2', '4'), 'YBR284W', 'protein with similarity to amp deaminase', 504).
orf_fact('YJL070C', '3.2.2.4', enzyme_class('3', '2', '2', '4'), 'YJL070C', 'protein with similarity to amp deaminase', 504).
orf_fact('YMR250W', '4.1.1.15', enzyme_class('4', '1', '1', '15'), 'GAD1', 'glutamate decarboxylase b', 503).
orf_fact('YGR019W', '2.6.1.19', enzyme_class('2', '6', '1', '19'), 'UGA1', 'aminobutyrate aminotransaminase 2', 502).
orf_fact('YBR006W', '1.2.1.16', enzyme_class('1', '2', '1', '16'), 'YBR006W', 'succinate semialdehyde dehydrogenase �nadp', 501).
orf_fact('YKL104C', '2.6.1.16', enzyme_class('2', '6', '1', '16'), 'GFA1', 'glutamine_fructose-6-phosphate amidotransferase (glucoseamine-6-phosphate synthase)', 500).
orf_fact('YFL017C', '2.3.1.4', enzyme_class('2', '3', '1', '4'), 'GNA1', 'glucosamine-phosphate n-acetyltransferase', 499).
orf_fact('YEL058W', '5.4.2.3', enzyme_class('5', '4', '2', '3'), 'PCM1', 'phosphoacetylglucosamine mutase', 498).
orf_fact('YDL103C', '2.7.7.23', enzyme_class('2', '7', '7', '23'), 'QRI1', 'n-acetylglucosamine-1-phosphate-uridyltransferase', 497).
orf_fact('YBR023C', '2.4.1.16', enzyme_class('2', '4', '1', '16'), 'CHS3', 'chitin synthase 3', 496).
orf_fact('YBR038W', '2.4.1.16', enzyme_class('2', '4', '1', '16'), 'CHS2', 'chitin synthase 2', 496).
orf_fact('YNL192W', '2.4.1.16', enzyme_class('2', '4', '1', '16'), 'CHS1', 'chitin synthase 2', 496).
orf_fact('YHR037W', '1.5.1.12', enzyme_class('1', '5', '1', '12'), 'PUT2', 'delta-1-pyrroline-5-carboxylate dehydrogenase', 495).
orf_fact('U41_', none, none, 'U41_', '', 494).
orf_fact('YDL171C', '1.4.1.14', enzyme_class('1', '4', '1', '14'), 'GLT1', 'glutamate synthase (nadh)', 493).
orf_fact('YDL215C', '1.4.1.4', enzyme_class('1', '4', '1', '4'), 'GDH2', 'glutamate dehydrogenase ', 492).
orf_fact('YAL062W', '1.4.1.4', enzyme_class('1', '4', '1', '4'), 'GDH3', 'nadp-linked glutamate dehydrogenase', 491).
orf_fact('YOR375C', '1.4.1.4', enzyme_class('1', '4', '1', '4'), 'GDH1', 'nadp-specific glutamate dehydrogenase', 491).
orf_fact('YPR035W', '6.3.1.2', enzyme_class('6', '3', '1', '2'), 'GLN1', 'glutamine synthetase', 490).
orf_fact('YEL058W', '5.4.2.3', enzyme_class('5', '4', '2', '3'), 'PCM1', 'phosphoglucosamine mutase', 489).
orf_fact('U42_', '3.5.1.2', enzyme_class('3', '5', '1', '2'), 'U42_', 'glutaminase a', 488).
orf_fact('U43_', '3.5.1.2', enzyme_class('3', '5', '1', '2'), 'U43_', 'glutaminase b', 488).
orf_fact('U44_', '3.5.99.6', enzyme_class('3', '5', '99', '6'), 'U44_', 'glucosamine-6-phosphate deaminase ', 487).
orf_fact('YBR149W', '1.1.1.117', enzyme_class('1', '1', '1', '117'), 'ARA1', 'd-arabinose 1-dehydrogenase (nad(p)+). ', 486).
orf_fact('YBR149W', '1.1.1.117', enzyme_class('1', '1', '1', '117'), 'ARA1', 'd-arabinose 1-dehydrogenase (nad(p)+). ', 485).
orf_fact('YGR194C', '2.7.1.17', enzyme_class('2', '7', '1', '17'), 'XKS1', 'xylulokinase ', 484).
orf_fact('U45_', '1.1.1.17', enzyme_class('1', '1', '1', '17'), 'U45_', 'mannitol-1-phosphate 5-dehydrogenase', 483).
orf_fact('YKL106W', '2.6.1.1', enzyme_class('2', '6', '1', '1'), 'AAT1', 'asparate transaminase', 482).
orf_fact('YLR027C', '2.6.1.1', enzyme_class('2', '6', '1', '1'), 'AAT2', 'asparate transaminase', 481).
orf_fact('YAR035W', '2.3.1.7', enzyme_class('2', '3', '1', '7'), 'YAT1', 'carnitine o-acetyltransferase', 480).
orf_fact('YML042W', '2.3.1.7', enzyme_class('2', '3', '1', '7'), 'CAT2', 'carnitine o-acetyltransferase', 479).
orf_fact('YDR111C', '2.6.1.2', enzyme_class('2', '6', '1', '2'), 'YDR111C', 'putative alanine transaminase', 478).
orf_fact('YLR089C', '2.6.1.2', enzyme_class('2', '6', '1', '2'), 'YLR089C', 'alanine aminotransferase, mitochondrial precursor (glutamic--', 477).
orf_fact('YPR145W', '6.3.5.4', enzyme_class('6', '3', '5', '4'), 'ASN1', 'asparagine synthetase', 476).
orf_fact('YGR124W', '6.3.5.4', enzyme_class('6', '3', '5', '4'), 'ASN2', 'asparagine synthetase', 476).
orf_fact('YLL062C', '2.1.1.10', enzyme_class('2', '1', '1', '10'), 'MHT1', 'putative cobalamin-dependent homocysteine s-methyltransferase, homocysteine s-methyltransferase', 475).
orf_fact('YPL273W', '2.1.1.10', enzyme_class('2', '1', '1', '10'), 'SAM4', 'putative cobalamin-dependent homocysteine s-methyltransferase ', 475).
orf_fact('YCR024C', '6.1.1.22', enzyme_class('6', '1', '1', '22'), 'YCR024C', 'asn-trna synthetase, mitochondrial', 474).
orf_fact('YHR019C', '6.1.1.23', enzyme_class('6', '1', '1', '23'), 'DED81', 'asn-trna synthetase', 473).
orf_fact('YLR155C', '3.5.1.1', enzyme_class('3', '5', '1', '1'), 'ASP3-1', 'asparaginase, extracellular', 472).
orf_fact('YLR157C', '3.5.1.1', enzyme_class('3', '5', '1', '1'), 'ASP3-2', 'asparaginase, extracellular', 472).
orf_fact('YLR158C', '3.5.1.1', enzyme_class('3', '5', '1', '1'), 'ASP3-3', 'asparaginase, extracellular', 472).
orf_fact('YLR160C', '3.5.1.1', enzyme_class('3', '5', '1', '1'), 'ASP3-4', 'asparaginase, extracellular', 472).
orf_fact('YDR321W', '3.5.1.1', enzyme_class('3', '5', '1', '1'), 'ASP1', asparaginase, 472).
orf_fact('YER081W', '1.1.1.95', enzyme_class('1', '1', '1', '95'), 'SER3', 'phosphoglycerate dehydrogenase', 471).
orf_fact('YIL074C', '1.1.1.95', enzyme_class('1', '1', '1', '95'), 'SER33', 'phosphoglycerate dehydrogenase', 471).
orf_fact('YOR184W', '2.6.1.52', enzyme_class('2', '6', '1', '52'), 'SER1', 'phosphoserine transaminase', 470).
orf_fact('YGR208W', '3.1.3.3', enzyme_class('3', '1', '3', '3'), 'SER2', 'phosphoserine phosphatase', 469).
orf_fact('YBR263W', '2.1.2.1', enzyme_class('2', '1', '2', '1'), 'SHM1', 'glycine hydroxymethyltransferase', 468).
orf_fact('YLR058C', '2.1.2.1', enzyme_class('2', '1', '2', '1'), 'SHM2', 'glycine hydroxymethyltransferase', 467).
orf_fact('YFL030W', '2.6.1.44', enzyme_class('2', '6', '1', '44'), 'YFL030W', 'putative alanine glyoxylate aminotransferase (serine pyruvate aminotransferase)', 466).
orf_fact('YDR019C', '2.1.2.10', enzyme_class('2', '1', '2', '10'), 'GCV1', 'glycine cleavage t protein (t subunit of glycine decarboxylase complex', 465).
orf_fact('YDR019C', '2.1.2.10', enzyme_class('2', '1', '2', '10'), 'GCV1', 'glycine cleavage t protein (t subunit of glycine decarboxylase complex', 464).
orf_fact('YER052C', '2.7.2.4', enzyme_class('2', '7', '2', '4'), 'HOM3', 'aspartate kinase, aspartate kinase i, ii, iii', 463).
orf_fact('YDR158W', '1.2.1.11', enzyme_class('1', '2', '1', '11'), 'HOM2', 'aspartic beta semi-aldehyde dehydrogenase, aspartate semialdehyde dehydrogenase', 462).
orf_fact('YJR139C', '1.1.1.3', enzyme_class('1', '1', '1', '3'), 'HOM6', 'homoserine dehydrogenase i', 461).
orf_fact('YJR139C', '1.1.1.3', enzyme_class('1', '1', '1', '3'), 'HOM6', 'homoserine dehydrogenase i', 460).
orf_fact('YHR025W', '2.7.1.39', enzyme_class('2', '7', '1', '39'), 'THR1', 'homoserine kinase', 459).
orf_fact('YCR053W', '4.2.3.1', enzyme_class('4', '2', '3', '1'), 'THR4', 'threonine synthase', 458).
orf_fact('YGR155W', '4.2.1.22', enzyme_class('4', '2', '1', '22'), 'CYS4', 'cystathionine beta-synthase', 457).
orf_fact('YEL046C', '4.1.2.5', enzyme_class('4', '1', '2', '5'), 'GLY1', 'threonine aldolase', 456).
orf_fact('YMR189W', '1.4.4.2', enzyme_class('1', '4', '4', '2'), 'GCV2', 'glycine decarboxylase complex (p-subunit), glycine synthase (p-subunit), glycine cleavage system (p-subunit)', 455).
orf_fact('YCL064C', '4.3.1.19', enzyme_class('4', '3', '1', '19'), 'CHA1', 'threonine deaminase', 454).
orf_fact('YER086W', '4.3.1.19', enzyme_class('4', '3', '1', '19'), 'ILV1', 'l-serine dehydratase', 453).
orf_fact('YCL064C', '4.3.1.17', enzyme_class('4', '3', '1', '17'), 'CHA1', 'catabolic serine (threonine) dehydratase', 452).
orf_fact('YIL167W', '4.3.1.17', enzyme_class('4', '3', '1', '17'), 'YIL167W', 'catabolic serine (threonine) dehydratase', 452).
orf_fact('U46_', '1.1.1.103', enzyme_class('1', '1', '1', '103'), 'U46_', 'threonine dehydrogenase', 451).
orf_fact('YFR055W', '4.4.1.8', enzyme_class('4', '4', '1', '8'), 'YFR055W', 'cystathionine-b-lyase', 450).
orf_fact('YER043C', '3.3.1.1', enzyme_class('3', '3', '1', '1'), 'SAH1', 'putative s-adenosyl-l-homocysteine hydrolase', 449).
orf_fact('YER091C', '2.1.1.14', enzyme_class('2', '1', '1', '14'), 'MET6', 'vitamin b12-(cobalamin)-independent isozyme of methionine synthase (also called n5-methyltetrahydrofolate homocysteine methyltransferase or 5-methyltetrahydropteroyl triglutamate homocysteine methyltransferase)', 448).
orf_fact('U47_', '2.1.1.13', enzyme_class('2', '1', '1', '13'), 'U47_', 'methionine synthase', 447).
orf_fact('YAL012W', '4.4.1.1', enzyme_class('4', '4', '1', '1'), 'CYS3', 'cystathionine gamma-lyase', 446).
orf_fact('YNL277W', '2.3.1.31', enzyme_class('2', '3', '1', '31'), 'MET2', 'homoserine o-trans-acetylase', 445).
orf_fact('YLR303W', '2.5.1.49', enzyme_class('2', '5', '1', '49'), 'MET17', 'o-acetylhomoserine (thiol)-lyase', 444).
orf_fact('YLR303W', '2.5.1.47', enzyme_class('2', '5', '1', '47'), 'MET17', 'o-acetylhomoserine (thiol)-lyase', 443).
orf_fact('YLR303W', '2.5.1.47', enzyme_class('2', '5', '1', '47'), 'MET17', '"o-acetylhomoserine sulfhydrylase (oah shlase); converts o-acetylhomoserine into homocysteine "', 443).
orf_fact('YLR303W', '2.5.1.49', enzyme_class('2', '5', '1', '49'), 'MET17', '"o-acetylhomoserine sulfhydrylase (oah shlase); converts o-acetylhomoserine into homocysteine "', 443).
orf_fact('YML082W', '2.5.1.48', enzyme_class('2', '5', '1', '48'), 'YML082W', 'putative cystathionine gamma-synthase ', 442).
orf_fact('YDR502C', '2.5.1.6', enzyme_class('2', '5', '1', '6'), 'SAM2', 's-adenosylmethionine synthetase', 441).
orf_fact('YLR180W', '2.5.1.6', enzyme_class('2', '5', '1', '6'), 'SAM1', 's-adenosylmethionine synthetase', 441).
orf_fact('YLR172C', '2.1.1.98', enzyme_class('2', '1', '1', '98'), 'DPH5', 'diphthine synthase', 440).
orf_fact('YJR010W', '2.7.7.4', enzyme_class('2', '7', '7', '4'), 'MET3', 'atp sulfurylase', 439).
orf_fact('YKL001C', '2.7.1.25', enzyme_class('2', '7', '1', '25'), 'MET14', 'adenylylsulfate kinase', 438).
orf_fact('YFR030W', '1.8.1.2', enzyme_class('1', '8', '1', '2'), 'MET10', 'sulfite reductase', 437).
orf_fact('U48_', '2.3.1.30', enzyme_class('2', '3', '1', '30'), 'U48_', 'serine transacetylase', 436).
orf_fact('YGR012W', '2.5.1.47', enzyme_class('2', '5', '1', '47'), 'YGR012W', 'putative cysteine synthase (o-acetylserine sulfhydrylase) (o-', 435).
orf_fact('YOL064C', '3.1.3.7', enzyme_class('3', '1', '3', '7'), 'MET22', '3* - 5* bisphosphate nucleotidase', 434).
orf_fact('YPR167C', '1.8.4.8', enzyme_class('1', '8', '4', '8'), 'MET16', 'paps reductase', 433).
orf_fact('YCL050C', '2.7.7.5', enzyme_class('2', '7', '7', '5'), 'APA1', 'diadenosine 5*,5***-p1,p4-tetraphosphate phosphorylase i', 432).
orf_fact('YHR208W', '2.6.1.42', enzyme_class('2', '6', '1', '42'), 'BAT1', 'branched chain amino acid aminotransferase', 431).
orf_fact('YHR208W', '2.6.1.42', enzyme_class('2', '6', '1', '42'), 'BAT1', 'branched chain amino acid aminotransferase', 430).
orf_fact('YJR148W', '2.6.1.42', enzyme_class('2', '6', '1', '42'), 'BAT2', 'branched-chain amino acid transaminase, highly similar to mammalian eca39, which is regulated by the oncogene myc', 429).
orf_fact('YJR148W', '2.6.1.42', enzyme_class('2', '6', '1', '42'), 'BAT2', 'branched chain amino acid aminotransferase', 428).
orf_fact('YJR148W', '2.6.1.42', enzyme_class('2', '6', '1', '42'), 'BAT2', 'branched-chain amino acid transaminase, highly similar to mammalian eca39, which is regulated by the oncogene myc', 427).
orf_fact('YMR108W', '2.2.1.6', enzyme_class('2', '2', '1', '6'), 'ILV2', 'acetolactate synthase, large subunit', 426).
orf_fact('YCL009C', '2.2.1.6', enzyme_class('2', '2', '1', '6'), 'ILV6', 'acetolactate synthase, small subunit', none).
orf_fact('YMR108W', '2.2.1.6', enzyme_class('2', '2', '1', '6'), 'ILV2', 'acetolactate synthase, large subunit', 425).
orf_fact('YCL009C', '2.2.1.6', enzyme_class('2', '2', '1', '6'), 'ILV6', 'acetolactate synthase, small subunit', none).
orf_fact('YLR355C', '1.1.1.86', enzyme_class('1', '1', '1', '86'), 'ILV5', 'keto-acid reductoisomerase', 424).
orf_fact('YLR355C', '1.1.1.86', enzyme_class('1', '1', '1', '86'), 'ILV5', 'keto-acid reductoisomerase', 423).
orf_fact('YJR016C', '4.2.1.9', enzyme_class('4', '2', '1', '9'), 'ILV3', 'dihydroxy acid dehydratase', 422).
orf_fact('YJR016C', '4.2.1.9', enzyme_class('4', '2', '1', '9'), 'ILV3', 'dihydroxy acid dehydratase', 421).
orf_fact('YNL104C', '2.3.3.13', enzyme_class('2', '3', '3', '13'), 'LEU4', 'alpha-isopropylmalate synthase (2-isopropylmalate synthase)', 420).
orf_fact('YGL009C', '4.2.1.33', enzyme_class('4', '2', '1', '33'), 'LEU1', 'isopropylmalate isomerase', 419).
orf_fact('YGL009C', '4.2.1.33', enzyme_class('4', '2', '1', '33'), 'LEU1', 'isopropylmalate isomerase', 418).
orf_fact('YCL018W', '1.1.1.85', enzyme_class('1', '1', '1', '85'), 'LEU2', 'beta-ipm (isopropylmalate) dehydrogenase', 417).
orf_fact('U49_', '4.2.1.79', enzyme_class('4', '2', '1', '79'), 'U49_', '2-methylcitrate dehydratase', 416).
orf_fact('YDR234W', '4.2.1.36', enzyme_class('4', '2', '1', '36'), 'LYS4', 'homoaconitate hydratase', 415).
orf_fact('YIL094C', '1.1.1.155', enzyme_class('1', '1', '1', '155'), 'LYS12', 'homoisocitrate dehydrogenase (strathern:1.1.1.87)', 414).
orf_fact('U50_', none, none, 'U50_', 'non-enzymatic', 413).
orf_fact('U51_', '2.6.1.39', enzyme_class('2', '6', '1', '39'), 'U51_', '2-aminoadipate transaminase', 412).
orf_fact('YBR115C', '1.2.1.31', enzyme_class('1', '2', '1', '31'), 'LYS2', 'l-aminoadipate-semialdehyde dehydrogenase, large subunit', 411).
orf_fact('YGL154C', '1.2.1.31', enzyme_class('1', '2', '1', '31'), 'LYS5', 'l-aminoadipate-semialdehyde dehydrogenase, small subunit', none).
orf_fact('YBR115C', '1.2.1.31', enzyme_class('1', '2', '1', '31'), 'LYS2', 'l-aminoadipate-semialdehyde dehydrogenase, large subunit', 410).
orf_fact('YGL154C', '1.2.1.31', enzyme_class('1', '2', '1', '31'), 'LYS5', 'l-aminoadipate-semialdehyde dehydrogenase, small subunit', none).
orf_fact('YNR050C', '1.5.1.10', enzyme_class('1', '5', '1', '10'), 'LYS9', 'saccharopine dehydrogenase (nadp+, l-glutamate forming)', 409).
orf_fact('YIR034C', '1.5.1.7', enzyme_class('1', '5', '1', '7'), 'LYS1', 'saccharopine dehydrogenase (nad+, l-lysine forming)', 408).
orf_fact('YDR037W', '6.1.1.6', enzyme_class('6', '1', '1', '6'), 'KRS1', 'lysyl-trna synthetase, cytosolic ', 407).
orf_fact('YNL073W', '6.1.1.6', enzyme_class('6', '1', '1', '6'), 'MSK1', 'lysyl-trna synthetase, mitochondrial ', 406).
orf_fact('YDR368W', '1.1.1.-', enzyme_class('1', '1', '1', -), 'YPR1', 'similar to aldo-keto reductase ', none).
orf_fact('YMR062C', '2.3.1.1', enzyme_class('2', '3', '1', '1'), 'ECM40', 'amino-acid n-acetyltransferase', 405).
orf_fact('YER069W', '2.7.2.8', enzyme_class('2', '7', '2', '8'), 'ARG5', 'acetylglutamate kinase', 404).
orf_fact('YER069W', '1.2.1.38', enzyme_class('1', '2', '1', '38'), 'ARG5', 'n-acetyl-gamma-glutamyl-phosphate reductase and acetylglutamate kinase', 403).
orf_fact('YOL140W', '2.6.1.11', enzyme_class('2', '6', '1', '11'), 'ARG8', 'acetylornithine aminotransferase', 402).
orf_fact('YMR062C', '2.3.1.35', enzyme_class('2', '3', '1', '35'), 'ECM40', 'glutamate n-acetyltransferase', 401).
orf_fact('YJL130C', '6.3.5.5', enzyme_class('6', '3', '5', '5'), 'URA2', 'carbamoyl-phophate synthetase, aspartate transcarbamylase, and glutamine amidotransferase', 400).
orf_fact('YJR109C', '6.3.5.5', enzyme_class('6', '3', '5', '5'), 'CPA2', 'carbamyl phosphate synthetase, large chain', 400).
orf_fact('YOR303W', '6.3.5.5', enzyme_class('6', '3', '5', '5'), 'CPA1', 'carbamoyl phosphate synthetase, samll chain, arginine specific', none).
orf_fact('YJL088W', '2.1.3.3', enzyme_class('2', '1', '3', '3'), 'ARG3', 'ornithine carbamoyltransferase', 399).
orf_fact('YLR438W', '2.6.1.13', enzyme_class('2', '6', '1', '13'), 'CAR2', 'ornithine transaminase', 398).
orf_fact('YOL058W', '6.3.4.5', enzyme_class('6', '3', '4', '5'), 'ARG1', 'arginosuccinate synthetase', 397).
orf_fact('YHR018C', '4.3.2.1', enzyme_class('4', '3', '2', '1'), 'ARG4', 'argininosuccinate lyase', 396).
orf_fact('YKL184W', '4.1.1.17', enzyme_class('4', '1', '1', '17'), 'SPE1', 'ornithine decarboxylase', 395).
orf_fact('YOL052C', '4.1.1.50', enzyme_class('4', '1', '1', '50'), 'SPE2', 's-adenosylmethionine decarboxylase', 394).
orf_fact('YPR069C', '2.5.1.16', enzyme_class('2', '5', '1', '16'), 'SPE3', 'putrescine aminopropyltransferase (spermidine synthase)', 393).
orf_fact('YLR146C', '2.5.1.22', enzyme_class('2', '5', '1', '22'), 'SPE4', 'spermine synthase', 392).
orf_fact('YDR242W', '3.5.1.4', enzyme_class('3', '5', '1', '4'), 'AMD2', amidase, 391).
orf_fact('YMR293C', '3.5.1.4', enzyme_class('3', '5', '1', '4'), 'YMR293C', 'probable amidase', 391).
orf_fact('YPL111W', '3.5.3.1', enzyme_class('3', '5', '3', '1'), 'CAR1', arginase, 390).
orf_fact('YDR341C', '6.1.1.19', enzyme_class('6', '1', '1', '19'), 'YDR341C', 'arginyl-trna synthetase ', 389).
orf_fact('YHR091C', '6.1.1.19', enzyme_class('6', '1', '1', '19'), 'MSR1', 'arginyl-trna synthetase ', 389).
orf_fact('YHR068W', '1.5.99.6', enzyme_class('1', '5', '99', '6'), 'DYS1', 'deoxyhypusine synthase ', 388).
orf_fact('YER055C', '2.4.2.17', enzyme_class('2', '4', '2', '17'), 'HIS1', 'atp phosphoribosyltransferase', 387).
orf_fact('YCL030C', '3.6.1.31', enzyme_class('3', '6', '1', '31'), 'HIS4', 'phosphoribosyl-amp cyclohydrolase / phosphoribosyl-atp pyrophosphohydrolase / histidinol dehydrogenase ', 386).
orf_fact('YCL030C', '3.5.4.19', enzyme_class('3', '5', '4', '19'), 'HIS4', 'histidinol dehydrogenase', 385).
orf_fact('YIL020C', '5.3.1.16', enzyme_class('5', '3', '1', '16'), 'HIS6', 'phosphoribosyl-5-amino-1-phosphoribosyl-4-imidazolecarboxiamide isomerase', 384).
orf_fact('YOR202W', '4.2.1.19', enzyme_class('4', '2', '1', '19'), 'HIS3', 'imidazoleglycerol-phosphate dehydratase', 383).
orf_fact('YIL116W', '2.6.1.9', enzyme_class('2', '6', '1', '9'), 'HIS5', 'histidinol-phosphate aminotransferase', 382).
orf_fact('YFR025C', '3.1.3.15', enzyme_class('3', '1', '3', '15'), 'HIS2', histidinolphosphatase, 381).
orf_fact('YCL030C', '1.1.1.23', enzyme_class('1', '1', '1', '23'), 'HIS4', 'phosphoribosyl-amp cyclohydrolase / phosphoribosyl-atp pyrophosphohydrolase / histidinol dehydrogenase ', 380).
orf_fact('YBR248C', '2.4.2.-', enzyme_class('2', '4', '2', -), 'HIS7', 'glutamine amidotransferase:cyclase', 379).
orf_fact('YPR033C', '6.1.1.21', enzyme_class('6', '1', '1', '21'), 'HTS1', 'histidyl-trna synthetase ', 378).
orf_fact('YBR034C', '2.1.1.-', enzyme_class('2', '1', '1', -), 'HMT1', 'hnrnp arginine n-methyltransferase ', 377).
orf_fact('YCL054W', '2.1.1.-', enzyme_class('2', '1', '1', -), 'SPB1', 'putative rna methyltransferase ', none).
orf_fact('YML110C', '2.1.1.-', enzyme_class('2', '1', '1', -), 'COQ5', 'ubiquinone biosynthesis methlytransferase coq5 ', none).
orf_fact('YOR201C', '2.1.1.-', enzyme_class('2', '1', '1', -), 'PET56', 'rrna (guanosine-2*-o-)-methyltransferase ', none).
orf_fact('YPL266W', '2.1.1.-', enzyme_class('2', '1', '1', -), 'DIM1', 'dimethyladenosine transferase ', none).
orf_fact('YBR249C', '2.5.1.54', enzyme_class('2', '5', '1', '54'), 'ARO4', '3-deoxy-d-arabino-heptulosonate 7-phosphate (dahp) synthase isoenzyme', 376).
orf_fact('YDR035W', '2.5.1.54', enzyme_class('2', '5', '1', '54'), 'ARO3', '"dahp synthase; a.k.a. phospho-2-dehydro-3-deoxyheptonate aldolase, phenylalanine-inhibited; phospho-2-keto-3-deoxyheptonate aldolase; 2-dehydro-3-deoxyphosphoheptonate aldolase; 3-deoxy-d-arabine-heptulosonate-7-phosphate synthase"', 376).
orf_fact('YDR127W', '4.2.3.4', enzyme_class('4', '2', '3', '4'), 'ARO1', 'pentafunctional arom polypeptide (contains: 3-dehydroquinate synthase, 3-dehydroquinate dehydratase (3-dehydroquinase), shikimate 5-dehydrogenase, shikimate kinase, and epsp synthase)', 375).
orf_fact('YDR127W', '4.2.1.10', enzyme_class('4', '2', '1', '10'), 'ARO1', '3-dehydroquinate dehydratase', 374).
orf_fact('YDR127W', '1.1.1.25', enzyme_class('1', '1', '1', '25'), 'ARO1', 'shikimate dehydrogenase', 373).
orf_fact('YDR127W', '2.7.1.71', enzyme_class('2', '7', '1', '71'), 'ARO1', 'shikimate kinase i, ii', 372).
orf_fact('YDR127W', '2.5.1.19', enzyme_class('2', '5', '1', '19'), 'ARO1', '3-phosphoshikimate-1-carboxyvinyltransferase', 371).
orf_fact('YGL148W', '4.2.3.5', enzyme_class('4', '2', '3', '5'), 'ARO2', 'chorismate synthase', 370).
orf_fact('YPR060C', '5.4.99.5', enzyme_class('5', '4', '99', '5'), 'ARO7', 'chorismate mutase', 369).
orf_fact('YNL316C', '4.2.1.51', enzyme_class('4', '2', '1', '51'), 'PHA2', 'prephenate dehydratase', 368).
orf_fact('YHR137W', '2.6.1.-', enzyme_class('2', '6', '1', -), 'ARO9', 'putative aromatic amino acid aminotransferase ii ', 367).
orf_fact('YBR166C', '1.3.1.13', enzyme_class('1', '3', '1', '13'), 'TYR1', 'prephenate dehydrogenase (nadp+)', 366).
orf_fact('YGL202W', '2.6.1.-', enzyme_class('2', '6', '1', -), 'ARO8', 'aromatic amino acid aminotransferase i ', 365).
orf_fact('YHR137W', '2.6.1.-', enzyme_class('2', '6', '1', -), 'ARO9', 'aromatic amino acid aminotransferase ii ', 365).
orf_fact('U52_', '1.3.1.12', enzyme_class('1', '3', '1', '12'), 'U52_', 'prephanate dehydrogenase', 364).
orf_fact('YER090W', '4.1.3.27', enzyme_class('4', '1', '3', '27'), 'TRP2', 'anthranilate synthase', 363).
orf_fact('YKL211C', '4.1.3.27', enzyme_class('4', '1', '3', '27'), 'TRP3', 'anthranilate synthase', 363).
orf_fact('YDR354W', '2.4.2.18', enzyme_class('2', '4', '2', '18'), 'TRP4', 'anthranilate phosphoribosyl transferase', 362).
orf_fact('YDR007W', '5.3.1.24', enzyme_class('5', '3', '1', '24'), 'TRP1', 'n-(5*-phosphoribosyl)-anthranilate isomerase', 361).
orf_fact('YKL211C', '4.1.1.48', enzyme_class('4', '1', '1', '48'), 'TRP3', 'indoleglycerol phosphate synthase', 360).
orf_fact('YGL026C', '4.2.1.20', enzyme_class('4', '2', '1', '20'), 'TRP5', 'tryptophan synthetase', 359).
orf_fact('YDR256C', '1.11.1.6', enzyme_class('1', '11', '1', '6'), 'CTA1', 'catalase a', 358).
orf_fact('YGR088W', '1.11.1.6', enzyme_class('1', '11', '1', '6'), 'CTT1', 'cytoplasmic catalase t', 358).
orf_fact('YKL106W', '2.6.1.1', enzyme_class('2', '6', '1', '1'), 'AAT1', 'asparate aminotransferase', 357).
orf_fact('YLR027C', '2.6.1.1', enzyme_class('2', '6', '1', '1'), 'AAT2', 'asparate aminotransferase', 357).
orf_fact('YMR170C', '1.2.1.5', enzyme_class('1', '2', '1', '5'), 'ALD2', 'cytosolic aldeyhde dehydrogenase', 356).
orf_fact('YMR169C', '1.2.1.5', enzyme_class('1', '2', '1', '5'), 'ALD3', 'strong similarity to aldehyde dehydrogenase', 356).
orf_fact('YOR374W', '1.2.1.3', enzyme_class('1', '2', '1', '3'), 'ALD4', 'mitochondrial aldehyde dehydrogenase', 355).
orf_fact('YOR374W', '1.2.1.3', enzyme_class('1', '2', '1', '3'), 'ALD4', 'mitochondrial aldehyde dehydrogenase', 354).
orf_fact('YER073W', '1.2.1.3', enzyme_class('1', '2', '1', '3'), 'ALD5', 'mitochondrial aldehyde dehydrogenase', 354).
orf_fact('YPL061W', '1.2.1.3', enzyme_class('1', '2', '1', '3'), 'ALD6', 'cytosolic aldehyde dehydrogenase', 353).
orf_fact('YJR078W', '1.13.11.11', enzyme_class('1', '13', '11', '11'), 'YJR078W', 'protein with similarity to indoleamine 2,3-dioxygenases, which catalyze conversion of tryptophan and other indole derivatives into kynurenines, tryptophan 2,3-dioxygenase', 352).
orf_fact('U53_', '3.5.1.9', enzyme_class('3', '5', '1', '9'), 'U53_', 'kynurenine formamidase', 351).
orf_fact('YLR231C', '3.7.1.3', enzyme_class('3', '7', '1', '3'), 'YLR231C', 'probable kynureninase (l-kynurenine hydrolase) ', 350).
orf_fact('YBL098W', '1.14.13.9', enzyme_class('1', '14', '13', '9'), 'YBL098W', 'kynurenine 3-hydroxylase, nadph-dependent flavin monooxygenase that catalyzes the hydroxylation of kynurenine to 3-hydroxykynurenine in tryptophan degradation and nicotinic acid synthesis, kynurenine 3-monooxygenase', 349).
orf_fact('YLR231C', '3.7.1.3', enzyme_class('3', '7', '1', '3'), 'YLR231C', 'probable kynureninase (l-kynurenine hydrolase) ', 348).
orf_fact('YJR025C', '1.13.11.6', enzyme_class('1', '13', '11', '6'), 'BNA1', '3-hydroxyanthranilate 3,4-dioxygenase (3-hao) (3- hydroxyanthranilic acid dioxygenase) (3-hydroxyanthranilatehydroxyanthranilic acid dioxygenase) (3-hydroxyanthranilate oxygenase) ', 347).
orf_fact('U54_', '4.1.1.45', enzyme_class('4', '1', '1', '45'), 'U54_', 'picolinic acid decarboxylase', 346).
orf_fact('U55_', '1.2.1.32', enzyme_class('1', '2', '1', '32'), 'U55_', '', 345).
orf_fact('U56_', '1.5.1.-', enzyme_class('1', '5', '1', -), 'U56_', '', 344).
orf_fact('U57_', '1.3.11.27', enzyme_class('1', '3', '11', '27'), 'U57_', '4-hydroxyphenylpyruvate dioxygenase', 343).
orf_fact('U58_', '1.13.11.5', enzyme_class('1', '13', '11', '5'), 'U58_', 'homogentisate 1,2-dioxygenase', 342).
orf_fact('U59_', '5.2.1.2', enzyme_class('5', '2', '1', '2'), 'U59_', 'maleyl-acetoacetate isomerase', 341).
orf_fact('U60_', '3.7.1.2', enzyme_class('3', '7', '1', '2'), 'U60_', fumarylacetoacetase, 340).
orf_fact('YDR268W', '6.1.1.2', enzyme_class('6', '1', '1', '2'), 'MSW1', 'tryptophanyl-trna synthetase, mitochondrial', 339).
orf_fact('YDR242W', '3.5.1.4', enzyme_class('3', '5', '1', '4'), 'AMD2', 'putative amidase', 338).
orf_fact('YDR242W', '3.5.1.4', enzyme_class('3', '5', '1', '4'), 'AMD2', 'putative amidase', 337).
orf_fact('U61_', '2.6.1.29', enzyme_class('2', '6', '1', '29'), 'U61_', 'diamine transaminase', 336).
orf_fact('U62_', '1.5.3.11', enzyme_class('1', '5', '3', '11'), 'U62_', 'polyamine oxidase', 335).
orf_fact('U63_', '1.5.3.11', enzyme_class('1', '5', '3', '11'), 'U63_', 'polyamine oxidase', 334).
orf_fact('U64_', '2.6.1.29', enzyme_class('2', '6', '1', '29'), 'U64_', 'diamine transaminase', 333).
orf_fact('U65_', '1.5.3.11', enzyme_class('1', '5', '3', '11'), 'U65_', 'polyamine oxidase', 332).
orf_fact('YDR300C', '2.7.2.11', enzyme_class('2', '7', '2', '11'), 'PRO1', 'gamma-glutamyl kinase, glutamate kinase', 331).
orf_fact('YOR323C', '1.2.1.41', enzyme_class('1', '2', '1', '41'), 'PRO2', 'gamma-glutamyl phosphate reductase', 330).
orf_fact('YOR323C', '1.2.1.41', enzyme_class('1', '2', '1', '41'), 'PRO2', 'gamma-glutamyl phosphate reductase', 329).
orf_fact('U66_', none, none, 'U66_', 'spontaneous conversion (strathern)', 328).
orf_fact('U67_', none, none, 'U67_', 'spontaneous conversion (strathern)', 327).
orf_fact('YER023W', '1.5.1.2', enzyme_class('1', '5', '1', '2'), 'PRO3', 'pyrroline-5-carboxylate reductase', 326).
orf_fact('YER023W', '1.5.1.2', enzyme_class('1', '5', '1', '2'), 'PRO3', 'pyrroline-5-carboxylate reductase', 325).
orf_fact('YER023W', '1.5.1.2', enzyme_class('1', '5', '1', '2'), 'PRO3', 'pyrroline-5-carboxylate reductase', 324).
orf_fact('YLR142W', '1.5.3.-', enzyme_class('1', '5', '3', -), 'PUT1', 'proline dehydrogenase', 323).
orf_fact('U68_', '1.2.1.3', enzyme_class('1', '2', '1', '3'), 'U68_', 'aldehyde dehydrogenase, mitochondrial 1 ', 322).
orf_fact('YER073W', '1.2.1.3', enzyme_class('1', '2', '1', '3'), 'ALD5', 'mitochondrial aldehyde dehydrogenase', 321).
orf_fact('YJL126W', '3.5.5.1', enzyme_class('3', '5', '5', '1'), 'NIT2', nitrilase, 320).
orf_fact('YJL126W', '3.5.5.1', enzyme_class('3', '5', '5', '1'), 'NIT2', nitrilase, 319).
orf_fact('YLR195C', '2.3.1.97', enzyme_class('2', '3', '1', '97'), 'NMT1', 'glycylpeptide n-tetradecanoyltransferase', 318).
orf_fact('YDL040C', '2.3.1.88', enzyme_class('2', '3', '1', '88'), 'NAT1', 'peptide alpha-n-acetyltransferase', 317).
orf_fact('YGR147C', '2.3.1.88', enzyme_class('2', '3', '1', '88'), 'NAT2', 'peptide alpha-n-acetyltransferase', 317).
orf_fact('YJL101C', '6.3.2.2', enzyme_class('6', '3', '2', '2'), 'GSH1', 'gamma-glutamylcysteine synthetase', 316).
orf_fact('YOL049W', '6.3.2.3', enzyme_class('6', '3', '2', '3'), 'GSH2', 'glutathione synthetase', 315).
orf_fact('YBR244W', '1.11.1.9', enzyme_class('1', '11', '1', '9'), 'GPX2', 'glutathione peroxidase', 314).
orf_fact('YIR037W', '1.11.1.9', enzyme_class('1', '11', '1', '9'), 'HYR1', 'glutathione peroxidase', 314).
orf_fact('YKL026C', '1.11.1.9', enzyme_class('1', '11', '1', '9'), 'GPX1', 'glutathione peroxidase', 314).
orf_fact('YPL091W', '1.8.1.7', enzyme_class('1', '8', '1', '7'), 'GLR1', 'glutathione oxidoreductase', 313).
orf_fact('YLR299W', '2.3.2.2', enzyme_class('2', '3', '2', '2'), 'ECM38', 'gamma-glutamyltranspeptidase ', 312).
orf_fact('YGR032W', '2.4.1.34', enzyme_class('2', '4', '1', '34'), 'GSC2', '1,3-beta-glucan synthase', 311).
orf_fact('YLR342W', '2.4.1.34', enzyme_class('2', '4', '1', '34'), 'FKS1', '1,3-beta-glucan synthase', 311).
orf_fact('YMR306W', '2.4.1.34', enzyme_class('2', '4', '1', '34'), 'FKS3', 'protein with similarity to fks1p and gsc2p ', 311).
orf_fact('YDR261C', '3.2.1.58', enzyme_class('3', '2', '1', '58'), 'EXG2', 'exo-1,3-b-glucanase', 310).
orf_fact('YGR282C', '3.2.1.58', enzyme_class('3', '2', '1', '58'), 'BGL2', 'cell wall endo-beta-1,3-glucanase', 310).
orf_fact('YLR300W', '3.2.1.58', enzyme_class('3', '2', '1', '58'), 'EXG1', 'exo-1,3-beta-glucanase', 310).
orf_fact('YOR190W', '3.2.1.58', enzyme_class('3', '2', '1', '58'), 'SPR1', 'sporulation-specific exo-1,3-beta-glucanase', 310).
orf_fact('YMR013C', '2.7.1.108', enzyme_class('2', '7', '1', '108'), 'SEC59', 'dolichol kinase', 309).
orf_fact('YPR183W', '2.4.1.83', enzyme_class('2', '4', '1', '83'), 'DPM1', 'dolichyl-phosphate beta-d-mannosyltransferase', 308).
orf_fact('YAL023C', '2.4.1.109', enzyme_class('2', '4', '1', '109'), 'PMT2', 'dolichyl-phosphate-mannose--protein mannosyltransferase', 307).
orf_fact('YDL093W', '2.4.1.109', enzyme_class('2', '4', '1', '109'), 'PMT5', 'dolichyl-phosphate-mannose--protein mannosyltransferase', 307).
orf_fact('YDL095W', '2.4.1.109', enzyme_class('2', '4', '1', '109'), 'PMT1', 'dolichyl-phosphate-mannose--protein mannosyltransferase', 307).
orf_fact('YGR199W', '2.4.1.109', enzyme_class('2', '4', '1', '109'), 'PMT6', 'dolichyl-phosphate-mannose--protein mannosyltransferase', 307).
orf_fact('YJR143C', '2.4.1.109', enzyme_class('2', '4', '1', '109'), 'PMT4', 'dolichyl-phosphate-mannose--protein mannosyltransferase', 307).
orf_fact('YOR321W', '2.4.1.109', enzyme_class('2', '4', '1', '109'), 'PMT3', 'dolichyl-phosphate-mannose--protein mannosyltransferase', 307).
orf_fact('YBR199W', '2.4.1.131', enzyme_class('2', '4', '1', '131'), 'KTR4', 'glycolipid 2-alpha-mannosyltransferase', 306).
orf_fact('YBR205W', '2.4.1.131', enzyme_class('2', '4', '1', '131'), 'KTR3', 'glycolipid 2-alpha-mannosyltransferase', 306).
orf_fact('YDR483W', '2.4.1.131', enzyme_class('2', '4', '1', '131'), 'KRE2', 'glycolipid 2-alpha-mannosyltransferase', 306).
orf_fact('YJL139C', '2.4.1.131', enzyme_class('2', '4', '1', '131'), 'YUR1', 'glycolipid 2-alpha-mannosyltransferase', 306).
orf_fact('YKR061W', '2.4.1.131', enzyme_class('2', '4', '1', '131'), 'KTR2', 'glycolipid 2-alpha-mannosyltransferase', 306).
orf_fact('YOR099W', '2.4.1.131', enzyme_class('2', '4', '1', '131'), 'KTR1', 'glycolipid 2-alpha-mannosyltransferase', 306).
orf_fact('YPL053C', '2.4.1.131', enzyme_class('2', '4', '1', '131'), 'KTR6', 'glycolipid 2-alpha-mannosyltransferase', 306).
orf_fact('YER062C', '3.1.3.21', enzyme_class('3', '1', '3', '21'), 'HOR2', 'dl-glycerol-3-phosphatase', 305).
orf_fact('YIL053W', '3.1.3.21', enzyme_class('3', '1', '3', '21'), 'RHR2', 'dl-glycerol-3-phosphatase', 305).
orf_fact('YLR307W', '3.5.1.41', enzyme_class('3', '5', '1', '41'), 'CDA1', 'chitin deacetylase', 304).
orf_fact('YLR308W', '3.5.1.41', enzyme_class('3', '5', '1', '41'), 'CDA2', 'chitin deacetylase', 304).
orf_fact('YFL053W', '2.7.1.29', enzyme_class('2', '7', '1', '29'), 'DAK2', 'dihydroxyacetone kinase', 303).
orf_fact('YML070W', '2.7.1.29', enzyme_class('2', '7', '1', '29'), 'DAK1', 'putative dihydroxyacetone kinase', 303).
orf_fact('YDL022W', '1.1.1.8', enzyme_class('1', '1', '1', '8'), 'GPD1', 'glycerol-3-phosphate dehydrogenase (nad)', 302).
orf_fact('YOL059W', '1.1.1.8', enzyme_class('1', '1', '1', '8'), 'GPD2', 'glycerol-3-phosphate dehydrogenase (nad)', 302).
orf_fact('YHL032C', '2.7.1.30', enzyme_class('2', '7', '1', '30'), 'GUT1', 'glycerol kinase', 301).
orf_fact('YIL155C', '1.1.99.5', enzyme_class('1', '1', '99', '5'), 'GUT2', 'glycerol-3-phosphate dehydrogenase', 300).
orf_fact('U69_', none, none, 'U69_', '', 299).
orf_fact('YOR143C', '2.7.6.2', enzyme_class('2', '7', '6', '2'), 'THI80', 'thiamin pyrophosphokinase', 298).
orf_fact('YOR143C', '2.7.6.2', enzyme_class('2', '7', '6', '2'), 'THI80', 'thiamin pyrophosphokinase', 297).
orf_fact('U70_', none, none, 'U70_', 'thic protein ', 296).
orf_fact('YOL055C', '2.7.1.49', enzyme_class('2', '7', '1', '49'), 'THI20', 'bipartite protein consisting of n-terminal hydroxymethylpyrimidine phosphate (hmp-p) kinase domain, needed for thiamine biosynthesis, fused to c-terminal pet18p-like domain of indeterminant function', 295).
orf_fact('YPL258C', '2.7.1.49', enzyme_class('2', '7', '1', '49'), 'THI21', 'bipartite protein consisting of n-terminal hydroxymethylpyrimidine phosphate (hmp-p) kinase domain, needed for thiamine biosynthesis, fused to c-terminal pet18p-like domain of indeterminant function', 295).
orf_fact('YPR121W', '2.7.1.49', enzyme_class('2', '7', '1', '49'), 'THI22', 'bipartite protein consisting of n-terminal hydroxymethylpyrimidine phosphate (hmp-p) kinase domain, needed for thiamine biosynthesis, fused to c-terminal pet18p-like domain of indeterminant function', 295).
orf_fact('YOL055C', '2.7.4.7', enzyme_class('2', '7', '4', '7'), 'THI20', 'hmp-phosphate kinase ', 294).
orf_fact('U71_', none, none, 'U71_', hypothetical, 293).
orf_fact('U72_', none, none, 'U72_', 'thig protein', 292).
orf_fact('U73_', none, none, 'U73_', 'thie protein', 292).
orf_fact('U74_', none, none, 'U74_', 'thif protein', 292).
orf_fact('U75_', none, none, 'U75_', 'thih protein', 292).
orf_fact('YPL214C', '2.7.1.50', enzyme_class('2', '7', '1', '50'), 'THI6', 'hydroxyethylthiazole kinase', 291).
orf_fact('YPL214C', '2.5.1.3', enzyme_class('2', '5', '1', '3'), 'THI6', 'tmp pyrophosphorylase, hydroxyethylthiazole kinase', 290).
orf_fact('U76_', '2.7.4.16', enzyme_class('2', '7', '4', '16'), 'U76_', 'thiamin phosphate kinase', 289).
orf_fact('U77_', '3.1.3.-', enzyme_class('3', '1', '3', -), 'U77_', '(dl)-glycerol-3-phosphatase 2 ', 288).
orf_fact('YBL033C', '3.5.4.25', enzyme_class('3', '5', '4', '25'), 'RIB1', 'gtp cyclohydrolase ii', 287).
orf_fact('YBR153W', '3.5.4.26', enzyme_class('3', '5', '4', '26'), 'RIB7', 'htp reductase, second step in the riboflavin biosynthesis pathway ', 286).
orf_fact('YBR153W', '1.1.1.193', enzyme_class('1', '1', '1', '193'), 'RIB7', 'pyrimidine reductase', 285).
orf_fact('U78_', none, none, 'U78_', 'pyrimidine phosphatase', 284).
orf_fact('U79_', none, none, 'U79_', '3,4 dihydroxy-2-butanone-4-phosphate synthase', 283).
orf_fact('YBR256C', '2.5.1.9', enzyme_class('2', '5', '1', '9'), 'RIB5', 'riboflavin biosynthesis pathway enzyme, 6,7-dimethyl-8-ribityllumazine synthase, apha chain', 282).
orf_fact('YOL143C', '2.5.1.9', enzyme_class('2', '5', '1', '9'), 'RIB4', 'riboflavin biosynthesis pathway enzyme, 6,7-dimethyl-8-ribityllumazine synthase, beta chain', none).
orf_fact('YAR071W', '3.1.3.2', enzyme_class('3', '1', '3', '2'), 'PHO11', 'acid phosphatase', 281).
orf_fact('YDR236C', '2.7.1.26', enzyme_class('2', '7', '1', '26'), 'FMN1', 'riboflavin kinase', 280).
orf_fact('YDR236C', '2.7.1.26', enzyme_class('2', '7', '1', '26'), 'FMN1', 'riboflavin kinase', 279).
orf_fact('YDL045C', '2.7.7.2', enzyme_class('2', '7', '7', '2'), 'FAD1', 'fad synthetase', 278).
orf_fact('U80_', '2.7.7.2', enzyme_class('2', '7', '7', '2'), 'U80_', 'fad synthetase', 277).
orf_fact('U81_', '2.7.1.35', enzyme_class('2', '7', '1', '35'), 'U81_', 'pyridoxine kinase ', 276).
orf_fact('U82_', '2.7.1.35', enzyme_class('2', '7', '1', '35'), 'U82_', 'pyridoxine kinase ', 275).
orf_fact('U83_', '2.7.1.35', enzyme_class('2', '7', '1', '35'), 'U83_', 'pyridoxine kinase ', 274).
orf_fact('YBR035C', '1.4.3.5', enzyme_class('1', '4', '3', '5'), 'PDX3', 'pyridoxine 5*-phosphate oxidase', 270).
orf_fact('YBR035C', '1.4.3.5', enzyme_class('1', '4', '3', '5'), 'PDX3', 'pyridoxine 5*-phosphate oxidase', 273).
orf_fact('YBR035C', '1.4.3.5', enzyme_class('1', '4', '3', '5'), 'PDX3', 'pyridoxine 5*-phosphate oxidase', 272).
orf_fact('YBR035C', '1.4.3.5', enzyme_class('1', '4', '3', '5'), 'PDX3', 'pyridoxine 5*-phosphate oxidase', 271).
orf_fact('YBR035C', '1.4.3.5', enzyme_class('1', '4', '3', '5'), 'PDX3', 'pyridoxine 5*-phosphate oxidase', 270).
orf_fact('YOR184W', '2.6.1.52', enzyme_class('2', '6', '1', '52'), 'SER1', 'hypothetical transaminase/phosphoserine transaminase', 269).
orf_fact('YCR053W', '4.2.3.1', enzyme_class('4', '2', '3', '1'), 'THR4', 'threonine synthase', 268).
orf_fact('U84_', '3.1.3.-', enzyme_class('3', '1', '3', -), 'U84_', 'hypothetical enzyme', 267).
orf_fact('U85_', none, none, 'U85_', '', 266).
orf_fact('U86_', '2.3.1.47', enzyme_class('2', '3', '1', '47'), 'U86_', '8-amino-7-oxononanoate synthase ', 265).
orf_fact('YNR058W', '2.6.1.62', enzyme_class('2', '6', '1', '62'), 'BIO3', '7,8-diamino-pelargonic acid aminotransferase (dapa) aminotransferase', 264).
orf_fact('YNR057C', '6.3.3.3', enzyme_class('6', '3', '3', '3'), 'BIO4', 'dethiobiotin synthetase', 263).
orf_fact('YGR286C', '2.8.1.6', enzyme_class('2', '8', '1', '6'), 'BIO2', 'biotin synthase', 262).
orf_fact('YGR267C', '3.5.4.16', enzyme_class('3', '5', '4', '16'), 'FOL2', 'gtp cyclohydrolase i', 261).
orf_fact('U87_', '3.6.1.-', enzyme_class('3', '6', '1', -), 'U87_', 'dihydroneopterin triphosphate pyrophosphorylase', 260).
orf_fact('YDR481C', '3.1.3.1', enzyme_class('3', '1', '3', '1'), 'PHO8', '"glycerophosphatase, alkaline phosphatase; nucleoside triphosphatase"', 259).
orf_fact('YDL100C', '3.6.1.-', enzyme_class('3', '6', '1', -), 'YDL100C', 'dihydroneopterin monophosphate dephosphorylase', 258).
orf_fact('YNL256W', '4.1.2.25', enzyme_class('4', '1', '2', '25'), 'FOL1', 'dihydroneopterin aldolase', 257).
orf_fact('YNL256W', '2.7.6.3', enzyme_class('2', '7', '6', '3'), 'FOL1', '6-hydroxymethyl-7,8 dihydropterin pyrophosphokinase', 256).
orf_fact('YNR033W', '4.1.3.-', enzyme_class('4', '1', '3', -), 'ABZ1', 'aminodeoxychorismate synthase', 255).
orf_fact('U88_', '4.-.-.-', enzyme_class('4', -, -, -), 'U88_', 'aminodeoxychorismate lyase', 254).
orf_fact('YNL256W', '2.5.1.15', enzyme_class('2', '5', '1', '15'), 'FOL1', 'dihydropteroate synthase', 253).
orf_fact('YNL256W', '2.5.1.15', enzyme_class('2', '5', '1', '15'), 'FOL1', 'dihydropteroate synthase', 252).
orf_fact('U89_', '6.3.2.12', enzyme_class('6', '3', '2', '12'), 'U89_', 'dihydrofolate synthase', 251).
orf_fact('YOR236W', '1.5.1.3', enzyme_class('1', '5', '1', '3'), 'DFR1', 'dihydrofolate reductase', 250).
orf_fact('YOR236W', '1.5.1.3', enzyme_class('1', '5', '1', '3'), 'DFR1', 'dihydrofolate reductase', 249).
orf_fact('U90_', '6.3.3.2', enzyme_class('6', '3', '3', '2'), 'U90_', '5-formyltetrahydrofolate cyclo-ligase', 248).
orf_fact('U91_', '6.3.3.2', enzyme_class('6', '3', '3', '2'), 'U91_', '5-formyltetrahydrofolate cyclo-ligase', 247).
orf_fact('YKL132C', '6.3.2.17', enzyme_class('6', '3', '2', '17'), 'RMA1', '"protein with similarity to folylpolyglutamate synthase; converts tetrahydrofolyl-[glu(n)] + glutamate to tetrahydrofolyl-[glu(n+1)]"', 246).
orf_fact('YMR113W', '6.3.2.17', enzyme_class('6', '3', '2', '17'), 'FOL3', 'dihydrofolate synthetase', 246).
orf_fact('YOR241W', '6.3.2.17', enzyme_class('6', '3', '2', '17'), 'MET7', 'folylpolyglutamate synthetase, involved in methionine biosynthesis and maintenance of mitochondrial genome', 246).
orf_fact('YPL023C', '1.5.1.20', enzyme_class('1', '5', '1', '20'), 'MET12', 'methylene tetrahydrofolate reductase', 245).
orf_fact('YGL125W', '1.5.1.20', enzyme_class('1', '5', '1', '20'), 'MET13', 'methylene tetrahydrofolate reductase', 245).
orf_fact('YBR084W', '1.5.1.5', enzyme_class('1', '5', '1', '5'), 'MIS1', 'the mitochondrial trifunctional enzyme c1-tetrahydroflate synthase', 244).
orf_fact('YGR204W', '1.5.1.5', enzyme_class('1', '5', '1', '5'), 'ADE3', 'the cytoplasmic trifunctional enzyme c1-tetrahydrofolate synthase', 243).
orf_fact('YBR084W', '6.3.4.3', enzyme_class('6', '3', '4', '3'), 'MIS1', 'the mitochondrial trifunctional enzyme c1-tetrahydroflate synthase', 242).
orf_fact('YGR204W', '6.3.4.3', enzyme_class('6', '3', '4', '3'), 'ADE3', 'the cytoplasmic trifunctional enzyme c1-tetrahydrofolate synthase', 241).
orf_fact('YBR084W', '3.5.4.9', enzyme_class('3', '5', '4', '9'), 'MIS1', 'the mitochondrial trifunctional enzyme c1-tetrahydroflate synthase', 240).
orf_fact('YGR204W', '3.5.4.9', enzyme_class('3', '5', '4', '9'), 'ADE3', 'the cytoplasmic trifunctional enzyme c1-tetrahydrofolate synthase', 239).
orf_fact('YKR080W', '1.5.1.15', enzyme_class('1', '5', '1', '15'), 'MTD1', 'nad-dependent 5,10-methylenetetrahydrafolate dehydrogenase', 238).
orf_fact('YBL013W', '2.1.2.9', enzyme_class('2', '1', '2', '9'), 'FMT1', 'methionyl-trna transformylase', 237).
orf_fact('YBR176W', '2.1.2.11', enzyme_class('2', '1', '2', '11'), 'ECM31', 'ketopentoate hydroxymethyl transferase', 236).
orf_fact('YHR063C', '1.1.1.169', enzyme_class('1', '1', '1', '169'), 'PAN5', 'putative ketopantoate reductase (2-dehydropantoate 2-reductase) involved in coenzyme a synthesis, has similarity to cbs2p, ketopantoate reductase', 235).
orf_fact('YLR355C', '1.1.1.86', enzyme_class('1', '1', '1', '86'), 'ILV5', 'ketol-acid reductoisomerase', 234).
orf_fact('YIL145C', '6.3.2.1', enzyme_class('6', '3', '2', '1'), 'YIL145C', 'pantoate-b-alanine ligase', 233).
orf_fact('YDR531W', '2.7.1.33', enzyme_class('2', '7', '1', '33'), 'YDR531W', 'putative pantothenate kinase involved in coenzyme a biosynthesis, pantothenate kinase', 232).
orf_fact('U92_', '6.3.2.5', enzyme_class('6', '3', '2', '5'), 'U92_', 'phosphopantothenate-cysteine ligase', 231).
orf_fact('U93_', '4.1.1.36', enzyme_class('4', '1', '1', '36'), 'U93_', 'phosphopantothenate-cysteine decarboxylase', 230).
orf_fact('U94_', '2.7.7.3', enzyme_class('2', '7', '7', '3'), 'U94_', 'phospho-pantethiene adenylyltransferase', 229).
orf_fact('U94_', '2.7.7.3', enzyme_class('2', '7', '7', '3'), 'U95_', 'phospho-pantethiene adenylyltransferase', 228).
orf_fact('U96_', '2.7.1.24', enzyme_class('2', '7', '1', '24'), 'U96_', 'dephosphocoa kinase', 227).
orf_fact('U96_', '2.7.1.24', enzyme_class('2', '7', '1', '24'), 'U97_', 'dephosphocoa kinase', 226).
orf_fact('U98_', '4.1.1.11', enzyme_class('4', '1', '1', '11'), 'U98_', 'aspartate alpha-decarboxylase', 225).
orf_fact('YPL148C', '2.7.8.7', enzyme_class('2', '7', '8', '7'), 'PPT2', 'acyl carrier-protein synthase, phosphopantetheine protein transferase for acp1p ', 224).
orf_fact('YGL037C', '3.5.1.19', enzyme_class('3', '5', '1', '19'), 'PNC1', nicotinamidase, 223).
orf_fact('YOR209C', '2.4.2.11', enzyme_class('2', '4', '2', '11'), 'NPT1', naprtase, 222).
orf_fact('U99_', '1.4.3.-', enzyme_class('1', '4', '3', -), 'U99_', 'aspartate oxidase', 221).
orf_fact('U100_', '1.4.3.16', enzyme_class('1', '4', '3', '16'), 'U100_', 'quinolate synthase', 220).
orf_fact('YFR047C', '2.4.2.19', enzyme_class('2', '4', '2', '19'), 'QPT1', 'quinolate phosphoribosyl transferase', 219).
orf_fact('YLR328W', '2.7.7.18', enzyme_class('2', '7', '7', '18'), 'YLR328W', 'nicotinamide mononucleotide (nmn) adenylyltransferase', 218).
orf_fact('YHR074W', '6.3.5.1', enzyme_class('6', '3', '5', '1'), 'QNS1', 'deamido-nad ammonia ligase', 217).
orf_fact('YJR049C', '2.7.1.23', enzyme_class('2', '7', '1', '23'), 'UTR1', 'nad kinase, polyphosphate kinase (ec 2.7.4.1) / nad+ kinase (ec 2.7.1.23)', 216).
orf_fact('YEL041W', '2.7.1.23', enzyme_class('2', '7', '1', '23'), 'YEL041W', 'nad kinase, polyphosphate kinase (ec 2.7.4.1) / nad+ kinase (ec 2.7.1.23)', 216).
orf_fact('YPL188W', '2.7.1.23', enzyme_class('2', '7', '1', '23'), 'POS5', 'nad kinase, polyphosphate kinase (ec 2.7.4.1) / nad+ kinase (ec 2.7.1.23)', 216).
orf_fact('U101_', '3.1.2.-', enzyme_class('3', '1', '2', -), 'U101_', 'nadp phosphatase', 215).
orf_fact('U102_', '3.2.2.5', enzyme_class('3', '2', '2', '5'), 'U102_', '', 214).
orf_fact('U103_', '2.4.2.1', enzyme_class('2', '4', '2', '1'), 'U103_', 'strong similarity to purine-nucleoside phosphorylases', 213).
orf_fact('U104_', '2.4.2.1', enzyme_class('2', '4', '2', '1'), 'U104_', 'strong similarity to purine-nucleoside phosphorylases', 212).
orf_fact('YFR047C', '2.4.2.19', enzyme_class('2', '4', '2', '19'), 'QPT1', 'quinolate phosphoribosyl transferase', 211).
orf_fact('YLR328W', '2.7.7.18', enzyme_class('2', '7', '7', '18'), 'YLR328W', 'namn adenylyl transferase', 210).
orf_fact('YLR328W', '2.7.7.18', enzyme_class('2', '7', '7', '18'), 'YLR328W', 'namn adenylyl transferase', 209).
orf_fact('YHR074W', '6.3.5.1', enzyme_class('6', '3', '5', '1'), 'QNS1', 'deamido-nad ammonia ligase', 208).
orf_fact('YJR049C', '2.7.1.23', enzyme_class('2', '7', '1', '23'), 'UTR1', 'nad kinase, polyphosphate kinase (ec 2.7.4.1) / nad+ kinase (ec 2.7.1.23)', 207).
orf_fact('YPL188W', '2.7.1.23', enzyme_class('2', '7', '1', '23'), 'POS5', 'nad kinase, polyphosphate kinase (ec 2.7.4.1) / nad+ kinase (ec 2.7.1.23)', 207).
orf_fact('YEL041W', '2.7.1.23', enzyme_class('2', '7', '1', '23'), 'YEL041W', 'nad kinase, polyphosphate kinase (ec 2.7.4.1) / nad+ kinase (ec 2.7.1.23)', 207).
orf_fact('U105_', '3.1.2.-', enzyme_class('3', '1', '2', -), 'U105_', 'nadp phosphatase', 206).
orf_fact('YLR209C', '2.4.2.1', enzyme_class('2', '4', '2', '1'), 'PNP1', 'strong similarity to purine-nucleoside phosphorylases', 205).
orf_fact('YLR209C', '2.4.2.1', enzyme_class('2', '4', '2', '1'), 'PNP1', 'strong similarity to purine-nucleoside phosphorylases', 204).
orf_fact('YGL037C', '3.5.1.19', enzyme_class('3', '5', '1', '19'), 'PNC1', nicotinamidase, 203).
orf_fact('YOR209C', '2.4.2.11', enzyme_class('2', '4', '2', '11'), 'NPT1', naprtase, 202).
orf_fact('U106_', '3.2.2.5', enzyme_class('3', '2', '2', '5'), 'U106_', '', 201).
orf_fact('YDR232W', '2.3.1.37', enzyme_class('2', '3', '1', '37'), 'HEM1', '5-aminolevulinate synthase', 200).
orf_fact('YGL040C', '4.2.1.24', enzyme_class('4', '2', '1', '24'), 'HEM2', 'aminolevulinate dehydratase', 199).
orf_fact('YDL205C', '4.3.1.8', enzyme_class('4', '3', '1', '8'), 'HEM3', 'hydroxymethylbilane synthase', 198).
orf_fact('YOR278W', '4.2.1.75', enzyme_class('4', '2', '1', '75'), 'HEM4', 'uroporphyrinogen-iii synthase', 197).
orf_fact('YDR047W', '4.1.1.37', enzyme_class('4', '1', '1', '37'), 'HEM12', 'uroporphyrinogen decarboxylase ', 196).
orf_fact('YDR044W', '1.3.3.3', enzyme_class('1', '3', '3', '3'), 'HEM13', 'coproporphyrinogen oxidase, aerobic ', 195).
orf_fact('YER014W', '1.3.3.4', enzyme_class('1', '3', '3', '4'), 'HEM14', 'protoporphyrinogen oxidase', 194).
orf_fact('YOR176W', '4.99.1.1', enzyme_class('4', '99', '1', '1'), 'HEM15', 'ferrochelatase ', 193).
orf_fact('YGL245W', '6.1.1.17', enzyme_class('6', '1', '1', '17'), 'YGL245W', 'glutamyl-trna synthetase, cytoplasmic ', 192).
orf_fact('YOL033W', '6.1.1.17', enzyme_class('6', '1', '1', '17'), 'MSE1', '', 191).
orf_fact('YKR069W', '2.1.1.107', enzyme_class('2', '1', '1', '107'), 'MET1', 'uroporphyrin-iii c-methyltransferase', 190).
orf_fact('YKL211C', '4.1.3.27', enzyme_class('4', '1', '3', '27'), 'TRP3', 'anthranilate synthase component ii and indole-3-phosphate (multifunctional enzyme)', 189).
orf_fact('YER090W', '4.1.3.27', enzyme_class('4', '1', '3', '27'), 'TRP2', 'anthranilate synthase component i', 189).
orf_fact('YPR176C', '2.5.1.-', enzyme_class('2', '5', '1', -), 'BET2', 'geranylgeranyltransferase type ii beta subunit ', 188).
orf_fact('YJL031C', '2.5.1.-', enzyme_class('2', '5', '1', -), 'BET4', 'geranylgeranyltransferase type ii alpha subunit ', none).
orf_fact('YGL155W', '2.5.1.-', enzyme_class('2', '5', '1', -), 'CDC43', 'geranylgeranyltransferase type i beta subunit ', none).
orf_fact('YBR003W', '2.5.1.-', enzyme_class('2', '5', '1', -), 'COQ1', 'hexaprenyl pyrophosphate synthetase, catalyzes the first step in coenzyme q (ubiquinone) biosynthesis pathway ', 188).
orf_fact('YNR041C', '2.5.1.-', enzyme_class('2', '5', '1', -), 'COQ2', 'para-hydroxybenzoate--polyprenyltransferase ', 188).
orf_fact('YPL172C', '2.5.1.-', enzyme_class('2', '5', '1', -), 'COX10', 'protoheme ix farnesyltransferase, mitochondrial precursor ', 188).
orf_fact('YDL090C', '2.5.1.-', enzyme_class('2', '5', '1', -), 'RAM1', 'protein farnesyltransferase beta subunit ', 188).
orf_fact('YKL019W', '2.5.1.-', enzyme_class('2', '5', '1', -), 'RAM2', 'protein farnesyltransferase alpha subunit ', none).
orf_fact('YBR002C', '2.5.1.-', enzyme_class('2', '5', '1', -), 'RER2', 'putative dehydrodolichyl diphospate synthetase ', 188).
orf_fact('YMR101C', '2.5.1.-', enzyme_class('2', '5', '1', -), 'SRT1', 'putative dehydrodolichyl diphospate synthetase ', 188).
orf_fact('YDR538W', '4.1.1.-', enzyme_class('4', '1', '1', -), 'PAD1', 'octaprenyl-hydroxybenzoate decarboxylase', 187).
orf_fact('U107_', '1.13.14.-', enzyme_class('1', '13', '14', -), 'U107_', '2-octaprenylphenol hydroxylase', 186).
orf_fact('YPL266W', '2.1.1.-', enzyme_class('2', '1', '1', -), 'DIM1', '', 185).
orf_fact('U108_', '1.14.13.-', enzyme_class('1', '14', '13', -), 'U108_', '2-octaprenyl-6-methoxyphenol hydroxylase', 184).
orf_fact('YML110C', '2.1.1.-', enzyme_class('2', '1', '1', -), 'COQ5', '2-octaprenyl-6-methoxy-1,4-benzoquinone methylase', 183).
orf_fact('YGR255C', '1.14.13.-', enzyme_class('1', '14', '13', -), 'COQ6', 'coq6 monooxygenase', 182).
orf_fact('YOL096C', '2.1.1.64', enzyme_class('2', '1', '1', '64'), 'COQ3', '3-dimethylubiquinone 3-methyltransferase', 181).
orf_fact('U109_', none, none, 'U109_', '', 180).
orf_fact('U110_', none, none, 'U110_', '', 179).
orf_fact('U111_', none, none, 'U111_', '', 178).
orf_fact('U112_', none, none, 'U112_', '', 177).
orf_fact('U113_', none, none, 'U113_', '', 176).
orf_fact('U114_', none, none, 'U114_', '', 175).
orf_fact('U115_', none, none, 'U115_', '', 174).
orf_fact('U116_', none, none, 'U116_', '', 173).
orf_fact('U117_', none, none, 'U117_', '', 172).
orf_fact('U118_', none, none, 'U118_', '', 171).
orf_fact('U119_', none, none, 'U119_', '', 170).
orf_fact('U120_', none, none, 'U120_', '', 169).
orf_fact('U121_', none, none, 'U121_', '', 168).
orf_fact('U122_', none, none, 'U122_', '', 167).
orf_fact('U123_', none, none, 'U123_', '', 166).
orf_fact('U124_', none, none, 'U124_', '', 165).
orf_fact('U125_', none, none, 'U125_', '', 164).
orf_fact('U126_', none, none, 'U126_', '', 163).
orf_fact('U127_', none, none, 'U127_', '', 162).
orf_fact('U128_', none, none, 'U128_', '', 161).
orf_fact('U129_', none, none, 'U129_', '', 160).
orf_fact('YMR056C', none, none, 'AAC1', 'adp/atp carrier protein (mcf)', 159).
orf_fact('YBL030C', none, none, 'PET9', 'adp/atp carrier protein (mcf)', 159).
orf_fact('YBR085W', none, none, 'AAC3', 'adp/atp carrier protein (mcf)', 159).
orf_fact('YJR077C', none, none, 'MIR1', 'phosphate carrier', 158).
orf_fact('YER053C', none, none, 'YER053C', 'similarity to c.elegans mitochondrial phosphate carrier', 157).
orf_fact('YLR348C', none, none, 'DIC1', 'dicarboxylate carrier', 156).
orf_fact('YLR348C', none, none, 'DIC1', 'dicarboxylate carrier', 155).
orf_fact('YLR348C', none, none, 'DIC1', 'dicarboxylate carrier', 154).
orf_fact('U130_', none, none, 'U130_', '', 153).
orf_fact('YKL120W', none, none, 'OAC1', 'mitochondrial oxaloacetate carrier', 152).
orf_fact('YBR291C', none, none, 'CTP1', 'citrate transport protein', 151).
orf_fact('YBR291C', none, none, 'CTP1', 'citrate transport protein', 150).
orf_fact('YBR291C', none, none, 'CTP1', 'citrate transport protein', 149).
orf_fact('U131_', none, none, 'U131_', '', 148).
orf_fact('U132_', none, none, 'U132_', '', 147).
orf_fact('U133_', none, none, 'U133_', 'pyruvate carrier', 146).
orf_fact('U134_', none, none, 'U134_', 'glutamate carrier', 145).
orf_fact('U135_', none, none, 'U135_', '', 144).
orf_fact('YOR130C', none, none, 'ORT1', 'ornithine carrier', 143).
orf_fact('YOR100C', none, none, 'CRC1', 'carnitine carrier', 142).
orf_fact('U136_', none, none, 'U136_', '', 141).
orf_fact('U137_', none, none, 'U137_', '', 140).
orf_fact('YIL134W', none, none, 'FLX1', 'protein involved in transport of fad from cytosol into the mitochondrial matrix', 139).
orf_fact('U138_', none, none, 'U138_', '', 138).
orf_fact('U139_', none, none, 'U139_', '', 137).
orf_fact('U140_', none, none, 'U140_', '', 136).
orf_fact('U141_', none, none, 'U141_', '', 135).
orf_fact('U142_', none, none, 'U142_', '', 134).
orf_fact('U143_', none, none, 'U143_', '', 133).
orf_fact('U144_', none, none, 'U144_', '', 132).
orf_fact('U145_', none, none, 'U145_', '', 131).
orf_fact('U146_', none, none, 'U146_', '', 130).
orf_fact('U147_', none, none, 'U147_', '', 129).
orf_fact('U148_', none, none, 'U148_', '', 128).
orf_fact('U149_', none, none, 'U149_', '', 127).
orf_fact('U150_', none, none, 'U150_', '', 126).
orf_fact('YJR095W', none, none, 'SFC1', 'mitochondrial membrane succinate-fumarate transporter, member of the mitochondrial carrier family (mcf) of membrane transporters', 125).
orf_fact('YPL134C', none, none, 'ODC1', '2-oxodicarboylate transporter', 124).
orf_fact('YOR222W', none, none, 'ODC2', '2-oxodicarboylate transporter', 124).
orf_fact('U151_', none, none, 'U151_', '', 123).
orf_fact('U152_', none, none, 'U152_', '', 122).
orf_fact('YHR092C', none, none, 'HXT4', 'moderate- to low-affinity glucose transporter', 121).
orf_fact('YLR081W', none, none, 'GAL2', 'galactose (and glucose) permease', 121).
orf_fact('YOL156W', none, none, 'HXT11', 'low affinity glucose transport protein', 121).
orf_fact('YDR536W', none, none, 'STL1', 'protein member of the hexose transporter family', 121).
orf_fact('YHR094C', none, none, 'HXT1', 'high-affinity hexose (glucose) transporter', 121).
orf_fact('YOL156W', none, none, 'HXT11', 'glucose permease', 121).
orf_fact('YEL069C', none, none, 'HXT13', 'high-affinity hexose transporter', 121).
orf_fact('YDL245C', none, none, 'HXT15', 'hexose transporter', 121).
orf_fact('YJR158W', none, none, 'HXT16', 'hexose permease', 121).
orf_fact('YFL011W', none, none, 'HXT10', 'high-affinity hexose transporter', 121).
orf_fact('YNR072W', none, none, 'HXT17', 'putative hexose transporter', 121).
orf_fact('YMR011W', none, none, 'HXT2', 'high affinity hexose transporter-2', 121).
orf_fact('YHR092C', none, none, 'HXT4', 'high-affinity glucose transporter', 121).
orf_fact('YDR345C', none, none, 'HXT3', 'low-affinity glucose transporter', 121).
orf_fact('YHR096C', none, none, 'HXT5', 'hexose transporter', 121).
orf_fact('YDR343C', none, none, 'HXT6', 'hexose transporter', 121).
orf_fact('YDR342C', none, none, 'HXT7', 'hexose transporter', 121).
orf_fact('YJL214W', none, none, 'HXT8', 'hexose permease', 121).
orf_fact('YJL219W', none, none, 'HXT9', 'hexose permease', 121).
orf_fact('YLR081W', none, none, 'GAL2', 'galactose permease', 120).
orf_fact('YFL011W', none, none, 'HXT10', 'high-affinity hexose transporter', 120).
orf_fact('YOL156W', none, none, 'HXT11', 'glucose permease', 120).
orf_fact('YNL318C', none, none, 'HXT14', 'member of the hexose transporter family', 120).
orf_fact('YJL219W', none, none, 'HXT9', 'hexose permease', 120).
orf_fact('YDR536W', none, none, 'STL1', 'protein member of the hexose transporter family', 120).
orf_fact('YFL055W', none, none, 'AGP3', 'amino acid permease for serine, aspartate, and glutamate', 119).
orf_fact('YDR536W', none, none, 'STL1', 'protein member of the hexose transporter family', 119).
orf_fact('YKR039W', none, none, 'GAP1', 'general amino acid permease', 119).
orf_fact('YCL025C', none, none, 'AGP1', 'amino acid permease for most neutral amino acids', 119).
orf_fact('YPL265W', none, none, 'DIP5', 'dicarboxylic amino acid permease', 119).
orf_fact('YDR536W', none, none, 'STL1', 'protein member of the hexose transporter family', 119).
orf_fact('YHR094C', none, none, 'HXT1', 'high-affinity hexose (glucose) transporter', 118).
orf_fact('YFL011W', none, none, 'HXT10', 'high-affinity hexose transporter', 118).
orf_fact('YOL156W', none, none, 'HXT11', 'glucose permease', 118).
orf_fact('YEL069C', none, none, 'HXT13', 'high-affinity hexose transporter', 118).
orf_fact('YDL245C', none, none, 'HXT15', 'hexose transporter', 118).
orf_fact('YJR158W', none, none, 'HXT16', 'hexose permease', 118).
orf_fact('YNR072W', none, none, 'HXT17', 'putative hexose transporter', 118).
orf_fact('YMR011W', none, none, 'HXT2', 'high affinity hexose transporter-2', 118).
orf_fact('YDR345C', none, none, 'HXT3', 'low-affinity glucose transporter', 118).
orf_fact('YHR092C', none, none, 'HXT4', 'high-affinity glucose transporter', 118).
orf_fact('YHR096C', none, none, 'HXT5', 'hexose transporter', 118).
orf_fact('YDR343C', none, none, 'HXT6', 'hexose transporter', 118).
orf_fact('YDR342C', none, none, 'HXT7', 'hexose transporter', 118).
orf_fact('YJL214W', none, none, 'HXT8', 'hexose permease', 118).
orf_fact('YJL219W', none, none, 'HXT9', 'hexose permease', 118).
orf_fact('YHR094C', none, none, 'HXT1', 'high-affinity hexose (glucose) transporter', 117).
orf_fact('YFL011W', none, none, 'HXT10', 'high-affinity hexose transporter', 117).
orf_fact('YOL156W', none, none, 'HXT11', 'glucose permease', 117).
orf_fact('YEL069C', none, none, 'HXT13', 'high-affinity hexose transporter', 117).
orf_fact('YDL245C', none, none, 'HXT15', 'hexose transporter', 117).
orf_fact('YJR158W', none, none, 'HXT16', 'hexose permease', 117).
orf_fact('YNR072W', none, none, 'HXT17', 'putative hexose transporter', 117).
orf_fact('YMR011W', none, none, 'HXT2', 'high affinity hexose transporter-2', 117).
orf_fact('YDR345C', none, none, 'HXT3', 'low-affinity glucose transporter', 117).
orf_fact('YHR092C', none, none, 'HXT4', 'high-affinity glucose transporter', 117).
orf_fact('YHR096C', none, none, 'HXT5', 'hexose transporter', 117).
orf_fact('YDR343C', none, none, 'HXT6', 'hexose transporter', 117).
orf_fact('YDR342C', none, none, 'HXT7', 'hexose transporter', 117).
orf_fact('YJL214W', none, none, 'HXT8', 'hexose permease', 117).
orf_fact('YJL219W', none, none, 'HXT9', 'hexose permease', 117).
orf_fact('YDR497C', none, none, 'ITR1', 'myo-inositol transporter', 116).
orf_fact('YOL103W', none, none, 'ITR2', 'myo-inositol transporter', 116).
orf_fact('U153_', none, none, 'U153_', 'maltase permease', 115).
orf_fact('YIL162W', '3.2.1.26', enzyme_class('3', '2', '1', '26'), 'SUC2', 'invertase (sucrose hydrolyzing enzyme)', 114).
orf_fact('U154_', none, none, 'U154_', sucrose, 113).
orf_fact('YBR298C', none, none, 'MAL31', dicarboxylates, 112).
orf_fact('U155_', none, none, 'U155_', 'a-ketoglutarate/malate translocator', 111).
orf_fact('U156_', none, none, 'U156_', 'a-methylglucoside', 110).
orf_fact('U157_', none, none, 'U157_', sorbose, 109).
orf_fact('U158_', none, none, 'U158_', 'arabinose (low affinity)', 108).
orf_fact('U159_', none, none, 'U159_', fucose, 107).
orf_fact('U160_', none, none, 'U160_', '', 106).
orf_fact('U161_', none, none, 'U161_', glucitol, 105).
orf_fact('U162_', none, none, 'U162_', glucosamine, 104).
orf_fact('YLL043W', none, none, 'FPS1', glycerol, 103).
orf_fact('YKL217W', none, none, 'JEN1', 'lactate transport', 102).
orf_fact('U163_', none, none, 'U163_', mannitol, 101).
orf_fact('U164_', none, none, 'U164_', melibiose, 100).
orf_fact('U165_', none, none, 'U165_', 'n-acetylglucosamine', 99).
orf_fact('U166_', none, none, 'U166_', rhamnose, 98).
orf_fact('U167_', none, none, 'U167_', ribose, 97).
orf_fact('U168_', none, none, 'U168_', trehalose, 96).
orf_fact('U170_', none, none, 'U170_', '', 95).
orf_fact('YKR039W', none, none, 'GAP1', 'general amino acid permease', 94).
orf_fact('YPL265W', none, none, 'DIP5', 'dicarboxylic amino acid permease', 94).
orf_fact('YCL025C', none, none, 'AGP1', 'amino acid permease for most neutral amino acids', 94).
orf_fact('YOL020W', none, none, 'TAT2', 'tryptophan permease', 94).
orf_fact('YOR348C', none, none, 'PUT4', 'proline permease', 94).
orf_fact('YKR039W', none, none, 'GAP1', 'general amino acid permease', 93).
orf_fact('YEL063C', none, none, 'CAN1', 'permease for basic amino acids', 93).
orf_fact('YNL270C', none, none, 'ALP1', 'protein with strong similarity to permeases', 93).
orf_fact('YKR039W', none, none, 'GAP1', 'general amino acid permease', 92).
orf_fact('YCL025C', none, none, 'AGP1', 'amino acid permease for most neutral amino acids', 92).
orf_fact('YDR508C', none, none, 'GNP1', 'glutamine permease (high affinity)', 92).
orf_fact('YPL265W', none, none, 'DIP5', 'dicarboxylic amino acid permease', 92).
orf_fact('YFL055W', none, none, 'AGP3', 'amino acid permease for serine, aspartate, and glutamate', 91).
orf_fact('YKR039W', none, none, 'GAP1', 'general amino acid permease', 91).
orf_fact('YPL265W', none, none, 'DIP5', 'dicarboxylic amino acid permease', 91).
orf_fact('YKR039W', none, none, 'GAP1', 'general amino acid permease', 90).
orf_fact('YDR508C', none, none, 'GNP1', 'glutamine permease (high affinity)', 90).
orf_fact('YBR068C', none, none, 'BAP2', 'branched chain amino acid permease', 90).
orf_fact('YDR046C', none, none, 'BAP3', 'branched chain amino acid permease', 90).
orf_fact('YBR069C', none, none, 'VAP1', 'amino acid permease ', 90).
orf_fact('YOL020W', none, none, 'TAT2', 'tryptophan permease', 90).
orf_fact('YKR039W', none, none, 'GAP1', 'general amino acid permease', 89).
orf_fact('YOL020W', none, none, 'TAT2', 'tryptophan permease', 89).
orf_fact('YPL265W', none, none, 'DIP5', 'dicarboxylic amino acid permease', 89).
orf_fact('YOR348C', none, none, 'PUT4', 'proline permease', 89).
orf_fact('YKR039W', none, none, 'GAP1', 'general amino acid permease', 88).
orf_fact('YCL025C', none, none, 'AGP1', 'amino acid permease for most neutral amino acids', 88).
orf_fact('YDR508C', none, none, 'GNP1', 'glutamine permease (high affinity)', 88).
orf_fact('YPL265W', none, none, 'DIP5', 'dicarboxylic amino acid permease', 88).
orf_fact('YGR191W', none, none, 'HIP1', 'histidine permease', 87).
orf_fact('YKR039W', none, none, 'GAP1', 'general amino acid permease', 87).
orf_fact('YCL025C', none, none, 'AGP1', 'amino acid permease for most neutral amino acids', 87).
orf_fact('YBR069C', none, none, 'VAP1', 'amino acid permease ', 87).
orf_fact('YBR069C', none, none, 'TAT1', 'amino acid permease that transports valine, leucine, isleucine, tyrosine, tryptophan, and threonine', 86).
orf_fact('YKR039W', none, none, 'GAP1', 'general amino acid permease', 86).
orf_fact('YCL025C', none, none, 'AGP1', 'amino acid permease for most neutral amino acids', 86).
orf_fact('YBR068C', none, none, 'BAP2', 'branched chain amino acid permease', 86).
orf_fact('YDR046C', none, none, 'BAP3', 'branched chain amino acid permease', 86).
orf_fact('YBR069C', none, none, 'VAP1', 'amino acid permease ', 86).
orf_fact('YBR069C', none, none, 'TAT1', 'amino acid permease that transports valine, leucine, isleucine, tyrosine, tryptophan, and threonine', 85).
orf_fact('YKR039W', none, none, 'GAP1', 'general amino acid permease', 85).
orf_fact('YCL025C', none, none, 'AGP1', 'amino acid permease for most neutral amino acids', 85).
orf_fact('YBR068C', none, none, 'BAP2', 'branched chain amino acid permease', 85).
orf_fact('YDR046C', none, none, 'BAP3', 'branched chain amino acid permease', 85).
orf_fact('YBR069C', none, none, 'VAP1', 'amino acid permease ', 85).
orf_fact('YDR508C', none, none, 'GNP1', 'glutamine permease (high affinity)', 85).
orf_fact('YKR039W', none, none, 'GAP1', 'general amino acid permease', 84).
orf_fact('YCL025C', none, none, 'AGP1', 'amino acid permease for most neutral amino acids', 84).
orf_fact('YDR508C', none, none, 'GNP1', 'glutamine permease (high affinity)', 84).
orf_fact('YBR068C', none, none, 'BAP2', 'branched chain amino acid permease', 84).
orf_fact('YDR046C', none, none, 'BAP3', 'branched chain amino acid permease', 84).
orf_fact('YGR055W', none, none, 'MUP1', 'high-affinity methionine permease', 84).
orf_fact('YHL036W', none, none, 'MUP3', 'low-affinity methionine permease', 84).
orf_fact('YKR039W', none, none, 'GAP1', 'general amino acid permease', 83).
orf_fact('YCL025C', none, none, 'AGP1', 'amino acid permease for most neutral amino acids', 83).
orf_fact('YOL020W', none, none, 'TAT2', 'tryptophan permease', 83).
orf_fact('YBR068C', none, none, 'BAP2', 'branched chain amino acid permease', 83).
orf_fact('YDR046C', none, none, 'BAP3', 'branched chain amino acid permease', 83).
orf_fact('YKR039W', none, none, 'GAP1', 'general amino acid permease', 82).
orf_fact('YOR348C', none, none, 'PUT4', 'proline permease', 82).
orf_fact('YBR069C', none, none, 'TAT1', 'amino acid permease that transports valine, leucine, isleucine, tyrosine, tryptophan, and threonine', 81).
orf_fact('YKR039W', none, none, 'GAP1', 'general amino acid permease', 81).
orf_fact('YBR069C', none, none, 'VAP1', 'amino acid permease ', 81).
orf_fact('YOL020W', none, none, 'TAT2', 'tryptophan permease', 81).
orf_fact('YBR068C', none, none, 'BAP2', 'branched chain amino acid permease', 81).
orf_fact('YDR046C', none, none, 'BAP3', 'branched chain amino acid permease', 81).
orf_fact('YBR069C', none, none, 'TAT1', 'amino acid permease that transports valine, leucine, isleucine, tyrosine, tryptophan, and threonine', 80).
orf_fact('YKR039W', none, none, 'GAP1', 'general amino acid permease', 80).
orf_fact('YCL025C', none, none, 'AGP1', 'amino acid permease for most neutral amino acids', 80).
orf_fact('YBR068C', none, none, 'BAP2', 'branched chain amino acid permease', 80).
orf_fact('YBR069C', none, none, 'VAP1', 'amino acid permease ', 80).
orf_fact('YOL020W', none, none, 'TAT2', 'tryptophan permease', 80).
orf_fact('YDR046C', none, none, 'BAP3', 'branched chain amino acid permease', 80).
orf_fact('YKR039W', none, none, 'GAP1', 'general amino acid permease', 79).
orf_fact('YCL025C', none, none, 'AGP1', 'amino acid permease for most neutral amino acids', 79).
orf_fact('YDR046C', none, none, 'BAP3', 'branched chain amino acid permease', 79).
orf_fact('YBR069C', none, none, 'VAP1', 'amino acid permease ', 79).
orf_fact('YBR068C', none, none, 'BAP2', 'branched chain amino acid permease', 79).
orf_fact('YFL055W', none, none, 'AGP3', 'amino acid permease for serine, aspartate, and glutamate', 78).
orf_fact('YCL025C', none, none, 'AGP1', 'amino acid permease for most neutral amino acids', 78).
orf_fact('YDR508C', none, none, 'GNP1', 'glutamine permease (high affinity)', 78).
orf_fact('YKR039W', none, none, 'GAP1', 'general amino acid permease', 78).
orf_fact('YPL265W', none, none, 'DIP5', 'dicarboxylic amino acid permease', 78).
orf_fact('YBR069C', none, none, 'TAT1', 'amino acid permease that transports valine, leucine, isleucine, tyrosine, tryptophan, and threonine', 77).
orf_fact('YCL025C', none, none, 'AGP1', 'amino acid permease for most neutral amino acids', 77).
orf_fact('YKR039W', none, none, 'GAP1', 'general amino acid permease', 77).
orf_fact('YDR508C', none, none, 'GNP1', 'glutamine permease (high affinity)', 77).
orf_fact('YNL268W', none, none, 'LYP1', 'lysine specific permease (high affinity)', 76).
orf_fact('YKR039W', none, none, 'GAP1', 'general amino acid permease', 76).
orf_fact('YLL061W', none, none, 'MMP1', 'high affinity s-methylmethionine permease', 75).
orf_fact('YPL274W', none, none, 'SAM3', 'high affinity s-adenosylmethionine permease', 74).
orf_fact('YOR348C', none, none, 'PUT4', 'proline permease', 73).
orf_fact('YDL210W', none, none, 'UGA4', 'amino acid permease with high specificity for gaba', 73).
orf_fact('YBR132C', none, none, 'AGP2', 'plasma membrane carnitine transporter', 72).
orf_fact('YGL077C', none, none, 'HNM1', 'choline permease', 71).
orf_fact('YNR056C', none, none, 'BIO5', 'transmembrane regulator of kapa/dapa transport', 70).
orf_fact('YDL210W', none, none, 'UGA4', 'amino acid permease with high specificity for gaba', 69).
orf_fact('YKR039W', none, none, 'GAP1', 'general amino acid permease', 68).
orf_fact('YEL063C', none, none, 'CAN1', 'permease for basic amino acids', 68).
orf_fact('U171_', none, none, 'U171_', putrescine, 67).
orf_fact('U172_', none, none, 'U172_', 'spermidine & putrescine', 66).
orf_fact('YKR093W', none, none, 'PTR2', 'dipeptide ', 65).
orf_fact('YKR093W', none, none, 'PTR2', oligopeptide, 64).
orf_fact('YKR093W', none, none, 'PTR2', peptide, 63).
orf_fact('YBR021W', none, none, 'FUR4', 'uracil ', 62).
orf_fact('U173_', none, none, 'U173_', 'nicotinamide mononucleotide transporter', 61).
orf_fact('YER056C', none, none, 'FCY2', 'cytosine purine permease', 60).
orf_fact('YER056C', none, none, 'FCY2', adenine, 59).
orf_fact('YER056C', none, none, 'FCY2', guanine, 58).
orf_fact('YER060W', none, none, 'FCY21', 'cytosine purine permease', 60).
orf_fact('YER060W', none, none, 'FCY21', adenine, 59).
orf_fact('YER060W', none, none, 'FCY21', guanine, 58).
orf_fact('YER060W-A', none, none, 'FCY22', 'cytosine purine permease', 60).
orf_fact('YER060W-A', none, none, 'FCY22', adenine, 59).
orf_fact('YER060W-A', none, none, 'FCY22', guanine, 58).
orf_fact('YGL186C', none, none, 'YGL186C', 'cytosine purine permease', 60).
orf_fact('YGL186C', none, none, 'YGL186C', adenine, 59).
orf_fact('YGL186C', none, none, 'YGL186C', guanine, 58).
orf_fact('U174_', none, none, 'U174_', 'g-system', 56).
orf_fact('U175_', none, none, 'U175_', 'g-system', 55).
orf_fact('YBL042C', none, none, 'FUI1', 'uridine permease, g-system', 54).
orf_fact('U176_', none, none, 'U176_', 'g-system', 53).
orf_fact('U177_', none, none, 'U177_', 'g-system (transports all nucleosides)', 52).
orf_fact('U178_', none, none, 'U178_', 'g-system', 57).
orf_fact('U179_', none, none, 'U179_', 'g-system', 51).
orf_fact('U180_', none, none, 'U180_', 'g-system', 50).
orf_fact('U181_', none, none, 'U181_', 'g-system', 49).
orf_fact('U182_', none, none, 'U182_', 'g-system', 48).
orf_fact('U183_', none, none, 'U183_', 'g-system', 47).
orf_fact('U184_', none, none, 'U184_', 'g-system', 46).
orf_fact('U185_', none, none, 'U185_', 'c-system', 56).
orf_fact('YBL042C', none, none, 'FUI1', 'uridine permease, c-system', 54).
orf_fact('U186_', none, none, 'U186_', 'c-system', 53).
orf_fact('U187_', none, none, 'U187_', 'c-system', 51).
orf_fact('U188_', none, none, 'U188_', 'c-system', 48).
orf_fact('U189_', none, none, 'U189_', 'c-system', 47).
orf_fact('U190_', none, none, 'U190_', 'c-system', 46).
orf_fact('U191_', none, none, 'U191_', 'nucleosides and deoxynucleoside', 56).
orf_fact('U192_', none, none, 'U192_', 'nucleosides and deoxynucleoside', 55).
orf_fact('YBL042C', none, none, 'FUI1', 'uridine permease, nucleosides and deoxynucleoside', 54).
orf_fact('U193_', none, none, 'U193_', 'nucleosides and deoxynucleoside', 53).
orf_fact('U194_', none, none, 'U194_', 'nucleosides and deoxynucleoside', 52).
orf_fact('U195_', none, none, 'U195_', 'nucleosides and deoxynucleoside', 51).
orf_fact('U196_', none, none, 'U196_', 'nucleosides and deoxynucleoside', 50).
orf_fact('U197_', none, none, 'U197_', 'nucleosides and deoxynucleoside', 49).
orf_fact('U198_', none, none, 'U198_', 'nucleosides and deoxynucleoside', 48).
orf_fact('U199_', none, none, 'U199_', 'nucleosides and deoxynucleoside', 47).
orf_fact('U200_', none, none, 'U200_', 'nucleosides and deoxynucleoside', 46).
orf_fact('U201_', none, none, 'U201_', hypoxanthine, 45).
orf_fact('U202_', none, none, 'U202_', xanthine, 44).
orf_fact('YCR032W', none, none, 'BPH1', 'probable acetic acid export pump, acetate transport', 43).
orf_fact('U203_', none, none, 'U203_', 'formate transport', 42).
orf_fact('U204_', none, none, 'U204_', 'ethanol transport', 41).
orf_fact('U205_', none, none, 'U205_', 'succinate transport', 40).
orf_fact('YKL217W', none, none, 'JEN1', 'pyruvate lactate proton symport', 39).
orf_fact('YHL016C', none, none, 'DUR3', 'urea active transport', 38).
orf_fact('YGR121C', none, none, 'MEP1', 'ammonia transport', 37).
orf_fact('YNL142W', none, none, 'MEP2', 'ammonia transport, low capacity high affinity', 37).
orf_fact('YPR138C', none, none, 'MEP3', 'ammonia transport, high capacity low affinity', 37).
orf_fact('YJL129C', none, none, 'TRK1', 'potassium transporter of the plasma membrane, high affinity, member of the potassium transporter (trk) family of membrane transporters ', 36).
orf_fact('YBR294W', none, none, 'SUL1', 'sulfate permease', 35).
orf_fact('YLR092W', none, none, 'SUL2', 'sulfate permease', 35).
orf_fact('YGR125W', none, none, 'YGR125W', 'sulfate permease', 35).
orf_fact('YML123C', none, none, 'PHO84', 'inorganic phosphate transporter, transmembrane protein', 34).
orf_fact('U206_', none, none, 'U206_', citrate, 33).
orf_fact('U207_', none, none, 'U207_', dicarboxylates, 32).
orf_fact('U208_', none, none, 'U208_', 'fatty acid transport', 31).
orf_fact('U209_', none, none, 'U209_', 'fatty acid transport', 30).
orf_fact('U210_', none, none, 'U210_', 'fatty acid transport', 29).
orf_fact('U211_', none, none, 'U211_', 'fatty acid transport', 28).
orf_fact('U212_', none, none, 'U212_', 'fatty acid transport', 27).
orf_fact('U213_', none, none, 'U213_', 'a-ketoglutarate', 26).
orf_fact('YLR138W', none, none, 'NHA1', 'putative na+/h+ antiporter ', 25).
orf_fact('YCR028C', none, none, 'FEN2', pantothenate, 24).
orf_fact('U214_', none, none, 'U214_', 'atp drain flux for constant maintanence requirements', 23).
orf_fact('YCR024C-A', none, none, 'PMP1', 'h+-atpase subunit, plasma membrane', 22).
orf_fact('YEL017C-A', none, none, 'PMP2', 'h+-atpase subunit, plasma membrane', 22).
orf_fact('YGL008C', none, none, 'PMA1', 'h+-transporting p-type atpase, major isoform, plasma membrane', 22).
orf_fact('YPL036W', none, none, 'PMA2', 'h+-transporting p-type atpase, minor isoform, plasma membrane', 22).
orf_fact('U215_', none, none, 'U215_', 'glyceraldehyde transport', 21).
orf_fact('U216_', none, none, 'U216_', 'acetaldehyde transport', 20).
orf_fact('YLR237W', none, none, 'THI7', 'thiamine transport protein ', 19).
orf_fact('YOR071C', none, none, 'YOR071C', 'probable low affinity thiamine transporter', 19).
orf_fact('YOR192C', none, none, 'YOR192C', 'probable low affinity thiamine transporter ', 19).
orf_fact('YIR028W', none, none, 'DAL4', '', 18).
orf_fact('YJR152W', none, none, 'DAL5', '', 17).
orf_fact('U217_', none, none, 'U217_', '', 16).
orf_fact('U218_', none, none, 'U218_', '', 15).
orf_fact('U219_', none, none, 'U219_', '', 14).
orf_fact('U220_', none, none, 'U220_', '', 13).
orf_fact('U221_', none, none, 'U221_', '', 12).
orf_fact('YGR065C', none, none, 'VHT1', 'h+/biotin symporter and member of the allantoate permease family of the major facilitator superfamily', 11).
orf_fact('U222_', none, none, 'U222_', '', 10).
orf_fact('U223_', none, none, 'U223_', '', 9).
orf_fact('U224_', none, none, 'U224_', '', 8).
orf_fact('U225_', none, none, 'U225_', '', 7).
orf_fact('U226_', none, none, 'U226_', '', 6).
orf_fact('U227_', none, none, 'U227_', 'oxygen transport', 5).
orf_fact('U228_', none, none, 'U228_', 'carbon dioxide transport', 4).
orf_fact('YOR011W', none, none, 'AUS1', '', 3).
orf_fact('YOR011W', none, none, 'AUS1', 'putative sterol transporter', 2).
orf_fact('U229_', none, none, 'U229_', '', 1).
orf_fact('YOR136W', '1.1.1.41', enzyme_class('1', '1', '1', '41'), 'IDH2', kegg, 1086).
orf_fact('YPL231W', '1.1.1.100', enzyme_class('1', '1', '1', '100'), 'FAS2', kegg, 1078).
orf_fact('YPL231W', '1.1.1.100', enzyme_class('1', '1', '1', '100'), 'FAS2', kegg, 1079).
orf_fact('YPL231W', '1.1.1.100', enzyme_class('1', '1', '1', '100'), 'FAS2', kegg, 1080).
orf_fact('YPL231W', '1.1.1.100', enzyme_class('1', '1', '1', '100'), 'FAS2', kegg, 1081).
orf_fact('YPL231W', '1.1.1.100', enzyme_class('1', '1', '1', '100'), 'FAS2', kegg, 1082).
orf_fact('YPL231W', '1.1.1.100', enzyme_class('1', '1', '1', '100'), 'FAS2', kegg, 1083).
orf_fact('YPL231W', '1.1.1.100', enzyme_class('1', '1', '1', '100'), 'FAS2', kegg, 1084).
orf_fact('YPL231W', '1.1.1.100', enzyme_class('1', '1', '1', '100'), 'FAS2', kegg, 1085).
orf_fact('YGL154C', '1.2.1.31', enzyme_class('1', '2', '1', '31'), 'LYS5', kegg, 1073).
orf_fact('YGL154C', '1.2.1.31', enzyme_class('1', '2', '1', '31'), 'LYS5', kegg, 1074).
orf_fact('YGL154C', '1.2.1.31', enzyme_class('1', '2', '1', '31'), 'LYS5', kegg, 1075).
orf_fact('YGL154C', '1.2.1.31', enzyme_class('1', '2', '1', '31'), 'LYS5', kegg, 1076).
orf_fact('YGL154C', '1.2.1.31', enzyme_class('1', '2', '1', '31'), 'LYS5', kegg, 1077).
orf_fact('YBR221C', '1.2.4.1', enzyme_class('1', '2', '4', '1'), 'PDB1', kegg, 1068).
orf_fact('YBR221C', '1.2.4.1', enzyme_class('1', '2', '4', '1'), 'PDB1', kegg, 1069).
orf_fact('YBR221C', '1.2.4.1', enzyme_class('1', '2', '4', '1'), 'PDB1', kegg, 1070).
orf_fact('YBR221C', '1.2.4.1', enzyme_class('1', '2', '4', '1'), 'PDB1', kegg, 1071).
orf_fact('YBR221C', '1.2.4.1', enzyme_class('1', '2', '4', '1'), 'PDB1', kegg, 1072).
orf_fact('YMR118C', '1.3.5.1', enzyme_class('1', '3', '5', '1'), '', kegg, 1067).
orf_fact('YLR164W', '1.3.5.1', enzyme_class('1', '3', '5', '1'), '', kegg, 1067).
orf_fact('YLL041C', '1.3.5.1', enzyme_class('1', '3', '5', '1'), 'SDH2', kegg, 1067).
orf_fact('YKL148C', '1.3.5.1', enzyme_class('1', '3', '5', '1'), 'SDH1', kegg, 1067).
orf_fact('YJL045W', '1.3.5.1', enzyme_class('1', '3', '5', '1'), '', kegg, 1067).
orf_fact('YDR178W', '1.3.5.1', enzyme_class('1', '3', '5', '1'), 'SDH4', kegg, 1067).
orf_fact('YNL052W', '1.9.3.1', enzyme_class('1', '9', '3', '1'), 'COX5A', kegg, 1066).
orf_fact('YMR256C', '1.9.3.1', enzyme_class('1', '9', '3', '1'), 'COX7', kegg, 1066).
orf_fact('YLR395C', '1.9.3.1', enzyme_class('1', '9', '3', '1'), 'COX8', kegg, 1066).
orf_fact('YLR038C', '1.9.3.1', enzyme_class('1', '9', '3', '1'), 'COX12', kegg, 1066).
orf_fact('YIL111W', '1.9.3.1', enzyme_class('1', '9', '3', '1'), 'COX5B', kegg, 1066).
orf_fact('YHR051W', '1.9.3.1', enzyme_class('1', '9', '3', '1'), 'COX6', kegg, 1066).
orf_fact('YGL191W', '1.9.3.1', enzyme_class('1', '9', '3', '1'), 'COX13', kegg, 1066).
orf_fact('YGL187C', '1.9.3.1', enzyme_class('1', '9', '3', '1'), 'COX4', kegg, 1066).
orf_fact('YDL067C', '1.9.3.1', enzyme_class('1', '9', '3', '1'), 'COX9', kegg, 1066).
orf_fact('Q0275', '1.9.3.1', enzyme_class('1', '9', '3', '1'), 'COX3', kegg, 1066).
orf_fact('Q0250', '1.9.3.1', enzyme_class('1', '9', '3', '1'), 'COX2', kegg, 1066).
orf_fact('YPR191W', '1.10.2.2', enzyme_class('1', '10', '2', '2'), 'QCR2', kegg, 1065).
orf_fact('YOR065W', '1.10.2.2', enzyme_class('1', '10', '2', '2'), 'CYT1', kegg, 1065).
orf_fact('YJL166W', '1.10.2.2', enzyme_class('1', '10', '2', '2'), 'QCR8', kegg, 1065).
orf_fact('YHR001W-A', '1.10.2.2', enzyme_class('1', '10', '2', '2'), 'QCR10', kegg, 1065).
orf_fact('YGR183C', '1.10.2.2', enzyme_class('1', '10', '2', '2'), 'QCR9', kegg, 1065).
orf_fact('YFR033C', '1.10.2.2', enzyme_class('1', '10', '2', '2'), 'QCR6', kegg, 1065).
orf_fact('YDR529C', '1.10.2.2', enzyme_class('1', '10', '2', '2'), 'QCR7', kegg, 1065).
orf_fact('YBL045C', '1.10.2.2', enzyme_class('1', '10', '2', '2'), 'COR1', kegg, 1065).
orf_fact('Q0105', '1.10.2.2', enzyme_class('1', '10', '2', '2'), 'CYTB', kegg, 1065).
orf_fact('YJL026W', '1.17.4.1', enzyme_class('1', '17', '4', '1'), 'RNR2', kegg, 1060).
orf_fact('YJL026W', '1.17.4.1', enzyme_class('1', '17', '4', '1'), 'RNR2', kegg, 1061).
orf_fact('YJL026W', '1.17.4.1', enzyme_class('1', '17', '4', '1'), 'RNR2', kegg, 1062).
orf_fact('YJL026W', '1.17.4.1', enzyme_class('1', '17', '4', '1'), 'RNR2', kegg, 1063).
orf_fact('YJL026W', '1.17.4.1', enzyme_class('1', '17', '4', '1'), 'RNR2', kegg, 1064).
orf_fact('YGR180C', '1.17.4.1', enzyme_class('1', '17', '4', '1'), 'RNR4', kegg, 1060).
orf_fact('YGR180C', '1.17.4.1', enzyme_class('1', '17', '4', '1'), 'RNR4', kegg, 1061).
orf_fact('YGR180C', '1.17.4.1', enzyme_class('1', '17', '4', '1'), 'RNR4', kegg, 1062).
orf_fact('YGR180C', '1.17.4.1', enzyme_class('1', '17', '4', '1'), 'RNR4', kegg, 1063).
orf_fact('YGR180C', '1.17.4.1', enzyme_class('1', '17', '4', '1'), 'RNR4', kegg, 1064).
orf_fact('YCL009C', '2.2.1.6', enzyme_class('2', '2', '1', '6'), 'ILV6', kegg, 1055).
orf_fact('YCL009C', '2.2.1.6', enzyme_class('2', '2', '1', '6'), 'ILV6', kegg, 1056).
orf_fact('YCL009C', '2.2.1.6', enzyme_class('2', '2', '1', '6'), 'ILV6', kegg, 1057).
orf_fact('YCL009C', '2.2.1.6', enzyme_class('2', '2', '1', '6'), 'ILV6', kegg, 1058).
orf_fact('YCL009C', '2.2.1.6', enzyme_class('2', '2', '1', '6'), 'ILV6', kegg, 1072).
orf_fact('YCL009C', '2.2.1.6', enzyme_class('2', '2', '1', '6'), 'ILV6', kegg, 1059).
orf_fact('YNL071W', '2.3.1.12', enzyme_class('2', '3', '1', '12'), 'LAT1', kegg, 1054).
orf_fact('YNL071W', '2.3.1.12', enzyme_class('2', '3', '1', '12'), 'LAT1', kegg, 1070).
orf_fact('YNL071W', '2.3.1.12', enzyme_class('2', '3', '1', '12'), 'LAT1', kegg, 1071).
orf_fact('YPL231W', '2.3.1.41', enzyme_class('2', '3', '1', '41'), 'FAS2', kegg, 1045).
orf_fact('YPL231W', '2.3.1.41', enzyme_class('2', '3', '1', '41'), 'FAS2', kegg, 1046).
orf_fact('YPL231W', '2.3.1.41', enzyme_class('2', '3', '1', '41'), 'FAS2', kegg, 1047).
orf_fact('YPL231W', '2.3.1.41', enzyme_class('2', '3', '1', '41'), 'FAS2', kegg, 1048).
orf_fact('YPL231W', '2.3.1.41', enzyme_class('2', '3', '1', '41'), 'FAS2', kegg, 1049).
orf_fact('YPL231W', '2.3.1.41', enzyme_class('2', '3', '1', '41'), 'FAS2', kegg, 1050).
orf_fact('YPL231W', '2.3.1.41', enzyme_class('2', '3', '1', '41'), 'FAS2', kegg, 1051).
orf_fact('YPL231W', '2.3.1.41', enzyme_class('2', '3', '1', '41'), 'FAS2', kegg, 1052).
orf_fact('YPL231W', '2.3.1.41', enzyme_class('2', '3', '1', '41'), 'FAS2', kegg, 1053).
orf_fact('YDR148C', '2.3.1.61', enzyme_class('2', '3', '1', '61'), 'KGD2', kegg, 1043).
orf_fact('YDR148C', '2.3.1.61', enzyme_class('2', '3', '1', '61'), 'KGD2', kegg, 1044).
orf_fact('YOL143C', '2.5.1.9', enzyme_class('2', '5', '1', '9'), 'RIB4', kegg, 1041).
orf_fact('YOL143C', '2.5.1.9', enzyme_class('2', '5', '1', '9'), 'RIB4', kegg, 1042).
orf_fact('YOR303W', '6.3.5.5', enzyme_class('6', '3', '5', '5'), 'CPA1', kegg, 1040).
orf_fact('YBR149W', '1.1.1.116', enzyme_class('1', '1', '1', '116'), 'ARA1', kegg, 1039).
orf_fact('YGL001C', '1.1.1.145', enzyme_class('1', '1', '1', '145'), 'ERG26', kegg, 1024).
orf_fact('YGL001C', '1.1.1.145', enzyme_class('1', '1', '1', '145'), 'ERG26', kegg, 1025).
orf_fact('YGL001C', '1.1.1.145', enzyme_class('1', '1', '1', '145'), 'ERG26', kegg, 1026).
orf_fact('YGL001C', '1.1.1.145', enzyme_class('1', '1', '1', '145'), 'ERG26', kegg, 1027).
orf_fact('YGL001C', '1.1.1.145', enzyme_class('1', '1', '1', '145'), 'ERG26', kegg, 1028).
orf_fact('YGL001C', '1.1.1.145', enzyme_class('1', '1', '1', '145'), 'ERG26', kegg, 1029).
orf_fact('YGL001C', '1.1.1.145', enzyme_class('1', '1', '1', '145'), 'ERG26', kegg, 1030).
orf_fact('YGL001C', '1.1.1.145', enzyme_class('1', '1', '1', '145'), 'ERG26', kegg, 1031).
orf_fact('YGL001C', '1.1.1.145', enzyme_class('1', '1', '1', '145'), 'ERG26', kegg, 1032).
orf_fact('YGL001C', '1.1.1.145', enzyme_class('1', '1', '1', '145'), 'ERG26', kegg, 1033).
orf_fact('YGL001C', '1.1.1.145', enzyme_class('1', '1', '1', '145'), 'ERG26', kegg, 1034).
orf_fact('YGL001C', '1.1.1.145', enzyme_class('1', '1', '1', '145'), 'ERG26', kegg, 1035).
orf_fact('YGL001C', '1.1.1.145', enzyme_class('1', '1', '1', '145'), 'ERG26', kegg, 1036).
orf_fact('YGL001C', '1.1.1.145', enzyme_class('1', '1', '1', '145'), 'ERG26', kegg, 1037).
orf_fact('YGL001C', '1.1.1.145', enzyme_class('1', '1', '1', '145'), 'ERG26', kegg, 1038).
orf_fact('YML086C', '1.1.3.37', enzyme_class('1', '1', '3', '37'), 'ALO1', kegg, 1023).
orf_fact('YNL280C', '1.3.1.70', enzyme_class('1', '3', '1', '70'), 'ERG24', kegg, 1021).
orf_fact('YNL280C', '1.3.1.70', enzyme_class('1', '3', '1', '70'), 'ERG24', kegg, 1022).
orf_fact('YGL012W', '1.3.1.71', enzyme_class('1', '3', '1', '71'), 'ERG4', kegg, 1020).
orf_fact('YDL215C', '1.4.1.2', enzyme_class('1', '4', '1', '2'), 'GDH2', kegg, 1019).
orf_fact('YDL171C', '1.4.1.13', enzyme_class('1', '4', '1', '13'), 'GLT1', kegg, 1018).
orf_fact('YOR356W', '1.5.5.1', enzyme_class('1', '5', '5', '1'), '', kegg, 1017).
orf_fact('YKL150W', '1.6.2.2', enzyme_class('1', '6', '2', '2'), 'MCR1', kegg, 1016).
orf_fact('YIL043C', '1.6.2.2', enzyme_class('1', '6', '2', '2'), 'CBR1', kegg, 1016).
orf_fact('YBR046C', '1.6.5.5', enzyme_class('1', '6', '5', '5'), 'ZTA1', kegg, 1015).
orf_fact('YPL171C', '1.6.99.1', enzyme_class('1', '6', '99', '1'), 'OYE3', kegg, 1014).
orf_fact('YHR179W', '1.6.99.1', enzyme_class('1', '6', '99', '1'), 'OYE2', kegg, 1014).
orf_fact('YMR145C', '1.6.99.3', enzyme_class('1', '6', '99', '3'), 'NDH1', kegg, 1013).
orf_fact('YML120C', '1.6.99.3', enzyme_class('1', '6', '99', '3'), 'NDI1', kegg, 1013).
orf_fact('YKL192C', '1.6.99.3', enzyme_class('1', '6', '99', '3'), 'ACP1', kegg, 1013).
orf_fact('YDL085W', '1.6.99.3', enzyme_class('1', '6', '99', '3'), 'NDH2', kegg, 1013).
orf_fact('YGR234W', '1.6.99.7', enzyme_class('1', '6', '99', '7'), 'YHB1', kegg, 1011).
orf_fact('YGR234W', '1.6.99.7', enzyme_class('1', '6', '99', '7'), 'YHB1', kegg, 1012).
orf_fact('YPL017C', '1.8.1.4', enzyme_class('1', '8', '1', '4'), 'YPL017C', kegg, 1009).
orf_fact('YPL017C', '1.8.1.4', enzyme_class('1', '8', '1', '4'), 'YPL017C', kegg, 1010).
orf_fact('YPL017C', '1.8.1.4', enzyme_class('1', '8', '1', '4'), 'YPL017C', kegg, 1070).
orf_fact('YPL017C', '1.8.1.4', enzyme_class('1', '8', '1', '4'), 'YPL017C', kegg, 1071).
orf_fact('YFL018C', '1.8.1.4', enzyme_class('1', '8', '1', '4'), 'LPD1', kegg, 1009).
orf_fact('YFL018C', '1.8.1.4', enzyme_class('1', '8', '1', '4'), 'LPD1', kegg, 1010).
orf_fact('YFL018C', '1.8.1.4', enzyme_class('1', '8', '1', '4'), 'LPD1', kegg, 1070).
orf_fact('YFL018C', '1.8.1.4', enzyme_class('1', '8', '1', '4'), 'LPD1', kegg, 1071).
orf_fact('YER042W', '1.8.4.6', enzyme_class('1', '8', '4', '6'), 'MXR1', kegg, 1008).
orf_fact('YKR066C', '1.11.1.5', enzyme_class('1', '11', '1', '5'), 'CCP1', kegg, 1007).
orf_fact('YDR402C', '1.14.14.1', enzyme_class('1', '14', '14', '1'), 'DIT2', kegg, 1003).
orf_fact('YDR402C', '1.14.14.1', enzyme_class('1', '14', '14', '1'), 'DIT2', kegg, 1004).
orf_fact('YDR402C', '1.14.14.1', enzyme_class('1', '14', '14', '1'), 'DIT2', kegg, 1005).
orf_fact('YDR402C', '1.14.14.1', enzyme_class('1', '14', '14', '1'), 'DIT2', kegg, 1006).
orf_fact('YGL055W', '1.14.19.1', enzyme_class('1', '14', '19', '1'), 'OLE1', kegg, 1002).
orf_fact('YJR104C', '1.15.1.1', enzyme_class('1', '15', '1', '1'), 'SOD1', kegg, 1001).
orf_fact('YHR008C', '1.15.1.1', enzyme_class('1', '15', '1', '1'), 'SOD2', kegg, 1001).
orf_fact('YOR384W', '1.16.1.7', enzyme_class('1', '16', '1', '7'), 'FRE5', kegg, 1000).
orf_fact('YOR381W', '1.16.1.7', enzyme_class('1', '16', '1', '7'), 'FRE3', kegg, 1000).
orf_fact('YOL152W', '1.16.1.7', enzyme_class('1', '16', '1', '7'), 'FRE7', kegg, 1000).
orf_fact('YLL051C', '1.16.1.7', enzyme_class('1', '16', '1', '7'), 'FRE6', kegg, 1000).
orf_fact('YDR120C', '2.1.1.32', enzyme_class('2', '1', '1', '32'), 'TRM1', kegg, 999).
orf_fact('YDL033C', '2.1.1.61', enzyme_class('2', '1', '1', '61'), 'YDL033C', kegg, 998).
orf_fact('YDL200C', '2.1.1.63', enzyme_class('2', '1', '1', '63'), 'MGT1', kegg, 997).
orf_fact('YDR410C', '2.1.1.100', enzyme_class('2', '1', '1', '100'), 'STE14', kegg, 996).
orf_fact('YOL096C', '2.1.1.114', enzyme_class('2', '1', '1', '114'), 'COQ3', kegg, 995).
orf_fact('YNR019W', '2.3.1.26', enzyme_class('2', '3', '1', '26'), 'ARE2', kegg, 994).
orf_fact('YCR048W', '2.3.1.26', enzyme_class('2', '3', '1', '26'), 'ARE1', kegg, 994).
orf_fact('YPL001W', '2.3.1.48', enzyme_class('2', '3', '1', '48'), 'HAT1', kegg, 993).
orf_fact('YOR377W', '2.3.1.84', enzyme_class('2', '3', '1', '84'), 'ATF1', kegg, 992).
orf_fact('YGR177C', '2.3.1.84', enzyme_class('2', '3', '1', '84'), 'ATF2', kegg, 992).
orf_fact('YPL231W', '2.3.1.86', enzyme_class('2', '3', '1', '86'), 'FAS2', kegg, 977).
orf_fact('YPL231W', '2.3.1.86', enzyme_class('2', '3', '1', '86'), 'FAS2', kegg, 978).
orf_fact('YPL231W', '2.3.1.86', enzyme_class('2', '3', '1', '86'), 'FAS2', kegg, 1045).
orf_fact('YPL231W', '2.3.1.86', enzyme_class('2', '3', '1', '86'), 'FAS2', kegg, 979).
orf_fact('YPL231W', '2.3.1.86', enzyme_class('2', '3', '1', '86'), 'FAS2', kegg, 980).
orf_fact('YPL231W', '2.3.1.86', enzyme_class('2', '3', '1', '86'), 'FAS2', kegg, 1078).
orf_fact('YPL231W', '2.3.1.86', enzyme_class('2', '3', '1', '86'), 'FAS2', kegg, 1046).
orf_fact('YPL231W', '2.3.1.86', enzyme_class('2', '3', '1', '86'), 'FAS2', kegg, 981).
orf_fact('YPL231W', '2.3.1.86', enzyme_class('2', '3', '1', '86'), 'FAS2', kegg, 1047).
orf_fact('YPL231W', '2.3.1.86', enzyme_class('2', '3', '1', '86'), 'FAS2', kegg, 982).
orf_fact('YPL231W', '2.3.1.86', enzyme_class('2', '3', '1', '86'), 'FAS2', kegg, 1048).
orf_fact('YPL231W', '2.3.1.86', enzyme_class('2', '3', '1', '86'), 'FAS2', kegg, 983).
orf_fact('YPL231W', '2.3.1.86', enzyme_class('2', '3', '1', '86'), 'FAS2', kegg, 984).
orf_fact('YPL231W', '2.3.1.86', enzyme_class('2', '3', '1', '86'), 'FAS2', kegg, 1079).
orf_fact('YPL231W', '2.3.1.86', enzyme_class('2', '3', '1', '86'), 'FAS2', kegg, 1049).
orf_fact('YPL231W', '2.3.1.86', enzyme_class('2', '3', '1', '86'), 'FAS2', kegg, 1050).
orf_fact('YPL231W', '2.3.1.86', enzyme_class('2', '3', '1', '86'), 'FAS2', kegg, 985).
orf_fact('YPL231W', '2.3.1.86', enzyme_class('2', '3', '1', '86'), 'FAS2', kegg, 986).
orf_fact('YPL231W', '2.3.1.86', enzyme_class('2', '3', '1', '86'), 'FAS2', kegg, 1080).
orf_fact('YPL231W', '2.3.1.86', enzyme_class('2', '3', '1', '86'), 'FAS2', kegg, 987).
orf_fact('YPL231W', '2.3.1.86', enzyme_class('2', '3', '1', '86'), 'FAS2', kegg, 1081).
orf_fact('YPL231W', '2.3.1.86', enzyme_class('2', '3', '1', '86'), 'FAS2', kegg, 988).
orf_fact('YPL231W', '2.3.1.86', enzyme_class('2', '3', '1', '86'), 'FAS2', kegg, 1082).
orf_fact('YPL231W', '2.3.1.86', enzyme_class('2', '3', '1', '86'), 'FAS2', kegg, 989).
orf_fact('YPL231W', '2.3.1.86', enzyme_class('2', '3', '1', '86'), 'FAS2', kegg, 1083).
orf_fact('YPL231W', '2.3.1.86', enzyme_class('2', '3', '1', '86'), 'FAS2', kegg, 1084).
orf_fact('YPL231W', '2.3.1.86', enzyme_class('2', '3', '1', '86'), 'FAS2', kegg, 990).
orf_fact('YPL231W', '2.3.1.86', enzyme_class('2', '3', '1', '86'), 'FAS2', kegg, 1051).
orf_fact('YPL231W', '2.3.1.86', enzyme_class('2', '3', '1', '86'), 'FAS2', kegg, 991).
orf_fact('YPL231W', '2.3.1.86', enzyme_class('2', '3', '1', '86'), 'FAS2', kegg, 1053).
orf_fact('YNR008W', '2.3.1.158', enzyme_class('2', '3', '1', '158'), 'LRO1', kegg, 976).
orf_fact('YGL017W', '2.3.2.8', enzyme_class('2', '3', '2', '8'), 'ATE1', kegg, 975).
orf_fact('YDR307W', '2.4.1.109', enzyme_class('2', '4', '1', '109'), '', kegg, 974).
orf_fact('YPL227C', '2.4.1.117', enzyme_class('2', '4', '1', '117'), 'ALG5', kegg, 973).
orf_fact('YOR103C', '2.4.1.119', enzyme_class('2', '4', '1', '119'), 'OST2', kegg, 971).
orf_fact('YOR103C', '2.4.1.119', enzyme_class('2', '4', '1', '119'), 'OST2', kegg, 972).
orf_fact('YOR085W', '2.4.1.119', enzyme_class('2', '4', '1', '119'), 'OST3', kegg, 971).
orf_fact('YOR085W', '2.4.1.119', enzyme_class('2', '4', '1', '119'), 'OST3', kegg, 972).
orf_fact('YMR149W', '2.4.1.119', enzyme_class('2', '4', '1', '119'), 'SWP1', kegg, 971).
orf_fact('YMR149W', '2.4.1.119', enzyme_class('2', '4', '1', '119'), 'SWP1', kegg, 972).
orf_fact('YML019W', '2.4.1.119', enzyme_class('2', '4', '1', '119'), 'OST6', kegg, 971).
orf_fact('YML019W', '2.4.1.119', enzyme_class('2', '4', '1', '119'), 'OST6', kegg, 972).
orf_fact('YJL002C', '2.4.1.119', enzyme_class('2', '4', '1', '119'), 'OST1', kegg, 971).
orf_fact('YJL002C', '2.4.1.119', enzyme_class('2', '4', '1', '119'), 'OST1', kegg, 972).
orf_fact('YEL002C', '2.4.1.119', enzyme_class('2', '4', '1', '119'), 'WBP1', kegg, 971).
orf_fact('YEL002C', '2.4.1.119', enzyme_class('2', '4', '1', '119'), 'WBP1', kegg, 972).
orf_fact('YDL232W', '2.4.1.119', enzyme_class('2', '4', '1', '119'), 'OST4', kegg, 971).
orf_fact('YDL232W', '2.4.1.119', enzyme_class('2', '4', '1', '119'), 'OST4', kegg, 972).
orf_fact('YCL043C', '2.4.1.119', enzyme_class('2', '4', '1', '119'), 'PDI1', kegg, 971).
orf_fact('YCL043C', '2.4.1.119', enzyme_class('2', '4', '1', '119'), 'PDI1', kegg, 972).
orf_fact('YNL029C', '2.4.1.131', enzyme_class('2', '4', '1', '131'), 'KTR5', kegg, 969).
orf_fact('YNL029C', '2.4.1.131', enzyme_class('2', '4', '1', '131'), 'KTR5', kegg, 970).
orf_fact('YIL085C', '2.4.1.131', enzyme_class('2', '4', '1', '131'), 'KTR7', kegg, 969).
orf_fact('YIL085C', '2.4.1.131', enzyme_class('2', '4', '1', '131'), 'KTR7', kegg, 970).
orf_fact('YOR274W', '2.5.1.8', enzyme_class('2', '5', '1', '8'), 'MOD5', kegg, 968).
orf_fact('YHR068W', '2.5.1.46', enzyme_class('2', '5', '1', '46'), 'DYS1', kegg, 967).
orf_fact('YJR130C', '2.5.1.48', enzyme_class('2', '5', '1', '48'), '', kegg, 959).
orf_fact('YJR130C', '2.5.1.48', enzyme_class('2', '5', '1', '48'), '', kegg, 960).
orf_fact('YJR130C', '2.5.1.48', enzyme_class('2', '5', '1', '48'), '', kegg, 961).
orf_fact('YJR130C', '2.5.1.48', enzyme_class('2', '5', '1', '48'), '', kegg, 962).
orf_fact('YJR130C', '2.5.1.48', enzyme_class('2', '5', '1', '48'), '', kegg, 963).
orf_fact('YJR130C', '2.5.1.48', enzyme_class('2', '5', '1', '48'), '', kegg, 964).
orf_fact('YJR130C', '2.5.1.48', enzyme_class('2', '5', '1', '48'), '', kegg, 965).
orf_fact('YJR130C', '2.5.1.48', enzyme_class('2', '5', '1', '48'), '', kegg, 966).
orf_fact('YDR009W', '2.7.1.6', enzyme_class('2', '7', '1', '6'), 'GAL3', kegg, 958).
orf_fact('YDR248C', '2.7.1.12', enzyme_class('2', '7', '1', '12'), '', kegg, 957).
orf_fact('YPL203W', '2.7.1.37', enzyme_class('2', '7', '1', '37'), 'PKA3', kegg, 956).
orf_fact('YOR061W', '2.7.1.37', enzyme_class('2', '7', '1', '37'), 'CKA2', kegg, 956).
orf_fact('YKL166C', '2.7.1.37', enzyme_class('2', '7', '1', '37'), 'TPK3', kegg, 956).
orf_fact('YJL164C', '2.7.1.37', enzyme_class('2', '7', '1', '37'), 'SRA3', kegg, 956).
orf_fact('YIL035C', '2.7.1.37', enzyme_class('2', '7', '1', '37'), 'CKA1', kegg, 956).
orf_fact('YHR205W', '2.7.1.37', enzyme_class('2', '7', '1', '37'), 'SCH9', kegg, 956).
orf_fact('YHR102W', '2.7.1.37', enzyme_class('2', '7', '1', '37'), 'NRK1', kegg, 956).
orf_fact('YGL019W', '2.7.1.37', enzyme_class('2', '7', '1', '37'), 'CKB1', kegg, 956).
orf_fact('YOL016C', '2.7.1.123', enzyme_class('2', '7', '1', '123'), 'CMK2', kegg, 955).
orf_fact('YFR014C', '2.7.1.123', enzyme_class('2', '7', '1', '123'), 'CMK1', kegg, 955).
orf_fact('YLR328W', '2.7.7.1', enzyme_class('2', '7', '7', '1'), '', kegg, 953).
orf_fact('YLR328W', '2.7.7.1', enzyme_class('2', '7', '7', '1'), '', kegg, 954).
orf_fact('YPR190C', '2.7.7.6', enzyme_class('2', '7', '7', '6'), 'RPC82', kegg, 948).
orf_fact('YPR190C', '2.7.7.6', enzyme_class('2', '7', '7', '6'), 'RPC82', kegg, 949).
orf_fact('YPR190C', '2.7.7.6', enzyme_class('2', '7', '7', '6'), 'RPC82', kegg, 950).
orf_fact('YPR190C', '2.7.7.6', enzyme_class('2', '7', '7', '6'), 'RPC82', kegg, 951).
orf_fact('YPR190C', '2.7.7.6', enzyme_class('2', '7', '7', '6'), 'RPC82', kegg, 952).
orf_fact('YPR187W', '2.7.7.6', enzyme_class('2', '7', '7', '6'), 'RPO26', kegg, 948).
orf_fact('YPR187W', '2.7.7.6', enzyme_class('2', '7', '7', '6'), 'RPO26', kegg, 949).
orf_fact('YPR187W', '2.7.7.6', enzyme_class('2', '7', '7', '6'), 'RPO26', kegg, 950).
orf_fact('YPR187W', '2.7.7.6', enzyme_class('2', '7', '7', '6'), 'RPO26', kegg, 951).
orf_fact('YPR187W', '2.7.7.6', enzyme_class('2', '7', '7', '6'), 'RPO26', kegg, 952).
orf_fact('YPR110C', '2.7.7.6', enzyme_class('2', '7', '7', '6'), 'RPC40', kegg, 948).
orf_fact('YPR110C', '2.7.7.6', enzyme_class('2', '7', '7', '6'), 'RPC40', kegg, 949).
orf_fact('YPR110C', '2.7.7.6', enzyme_class('2', '7', '7', '6'), 'RPC40', kegg, 950).
orf_fact('YPR110C', '2.7.7.6', enzyme_class('2', '7', '7', '6'), 'RPC40', kegg, 951).
orf_fact('YPR110C', '2.7.7.6', enzyme_class('2', '7', '7', '6'), 'RPC40', kegg, 952).
orf_fact('YPR010C', '2.7.7.6', enzyme_class('2', '7', '7', '6'), 'RPA2', kegg, 948).
orf_fact('YPR010C', '2.7.7.6', enzyme_class('2', '7', '7', '6'), 'RPA2', kegg, 949).
orf_fact('YPR010C', '2.7.7.6', enzyme_class('2', '7', '7', '6'), 'RPA2', kegg, 950).
orf_fact('YPR010C', '2.7.7.6', enzyme_class('2', '7', '7', '6'), 'RPA2', kegg, 951).
orf_fact('YPR010C', '2.7.7.6', enzyme_class('2', '7', '7', '6'), 'RPA2', kegg, 952).
orf_fact('YOR341W', '2.7.7.6', enzyme_class('2', '7', '7', '6'), 'RPA190', kegg, 948).
orf_fact('YOR341W', '2.7.7.6', enzyme_class('2', '7', '7', '6'), 'RPA190', kegg, 949).
orf_fact('YOR341W', '2.7.7.6', enzyme_class('2', '7', '7', '6'), 'RPA190', kegg, 950).
orf_fact('YOR341W', '2.7.7.6', enzyme_class('2', '7', '7', '6'), 'RPA190', kegg, 951).
orf_fact('YOR341W', '2.7.7.6', enzyme_class('2', '7', '7', '6'), 'RPA190', kegg, 952).
orf_fact('YOR340C', '2.7.7.6', enzyme_class('2', '7', '7', '6'), 'RPA43', kegg, 948).
orf_fact('YOR340C', '2.7.7.6', enzyme_class('2', '7', '7', '6'), 'RPA43', kegg, 949).
orf_fact('YOR340C', '2.7.7.6', enzyme_class('2', '7', '7', '6'), 'RPA43', kegg, 950).
orf_fact('YOR340C', '2.7.7.6', enzyme_class('2', '7', '7', '6'), 'RPA43', kegg, 951).
orf_fact('YOR340C', '2.7.7.6', enzyme_class('2', '7', '7', '6'), 'RPA43', kegg, 952).
orf_fact('YOR224C', '2.7.7.6', enzyme_class('2', '7', '7', '6'), 'RPB8', kegg, 948).
orf_fact('YOR224C', '2.7.7.6', enzyme_class('2', '7', '7', '6'), 'RPB8', kegg, 949).
orf_fact('YOR224C', '2.7.7.6', enzyme_class('2', '7', '7', '6'), 'RPB8', kegg, 950).
orf_fact('YOR224C', '2.7.7.6', enzyme_class('2', '7', '7', '6'), 'RPB8', kegg, 951).
orf_fact('YOR224C', '2.7.7.6', enzyme_class('2', '7', '7', '6'), 'RPB8', kegg, 952).
orf_fact('YOR210W', '2.7.7.6', enzyme_class('2', '7', '7', '6'), 'RPB10', kegg, 948).
orf_fact('YOR210W', '2.7.7.6', enzyme_class('2', '7', '7', '6'), 'RPB10', kegg, 949).
orf_fact('YOR210W', '2.7.7.6', enzyme_class('2', '7', '7', '6'), 'RPB10', kegg, 950).
orf_fact('YOR210W', '2.7.7.6', enzyme_class('2', '7', '7', '6'), 'RPB10', kegg, 951).
orf_fact('YOR210W', '2.7.7.6', enzyme_class('2', '7', '7', '6'), 'RPB10', kegg, 952).
orf_fact('YOR207C', '2.7.7.6', enzyme_class('2', '7', '7', '6'), 'RET1', kegg, 948).
orf_fact('YOR207C', '2.7.7.6', enzyme_class('2', '7', '7', '6'), 'RET1', kegg, 949).
orf_fact('YOR207C', '2.7.7.6', enzyme_class('2', '7', '7', '6'), 'RET1', kegg, 950).
orf_fact('YOR207C', '2.7.7.6', enzyme_class('2', '7', '7', '6'), 'RET1', kegg, 951).
orf_fact('YOR207C', '2.7.7.6', enzyme_class('2', '7', '7', '6'), 'RET1', kegg, 952).
orf_fact('YOR151C', '2.7.7.6', enzyme_class('2', '7', '7', '6'), 'RPB2', kegg, 948).
orf_fact('YOR151C', '2.7.7.6', enzyme_class('2', '7', '7', '6'), 'RPB2', kegg, 949).
orf_fact('YOR151C', '2.7.7.6', enzyme_class('2', '7', '7', '6'), 'RPB2', kegg, 950).
orf_fact('YOR151C', '2.7.7.6', enzyme_class('2', '7', '7', '6'), 'RPB2', kegg, 951).
orf_fact('YOR151C', '2.7.7.6', enzyme_class('2', '7', '7', '6'), 'RPB2', kegg, 952).
orf_fact('YOR116C', '2.7.7.6', enzyme_class('2', '7', '7', '6'), 'RPO31', kegg, 948).
orf_fact('YOR116C', '2.7.7.6', enzyme_class('2', '7', '7', '6'), 'RPO31', kegg, 949).
orf_fact('YOR116C', '2.7.7.6', enzyme_class('2', '7', '7', '6'), 'RPO31', kegg, 950).
orf_fact('YOR116C', '2.7.7.6', enzyme_class('2', '7', '7', '6'), 'RPO31', kegg, 951).
orf_fact('YOR116C', '2.7.7.6', enzyme_class('2', '7', '7', '6'), 'RPO31', kegg, 952).
orf_fact('YOL005C', '2.7.7.6', enzyme_class('2', '7', '7', '6'), 'RPB11', kegg, 948).
orf_fact('YOL005C', '2.7.7.6', enzyme_class('2', '7', '7', '6'), 'RPB11', kegg, 949).
orf_fact('YOL005C', '2.7.7.6', enzyme_class('2', '7', '7', '6'), 'RPB11', kegg, 950).
orf_fact('YOL005C', '2.7.7.6', enzyme_class('2', '7', '7', '6'), 'RPB11', kegg, 951).
orf_fact('YOL005C', '2.7.7.6', enzyme_class('2', '7', '7', '6'), 'RPB11', kegg, 952).
orf_fact('YNR003C', '2.7.7.6', enzyme_class('2', '7', '7', '6'), 'RPC34', kegg, 948).
orf_fact('YNR003C', '2.7.7.6', enzyme_class('2', '7', '7', '6'), 'RPC34', kegg, 949).
orf_fact('YNR003C', '2.7.7.6', enzyme_class('2', '7', '7', '6'), 'RPC34', kegg, 950).
orf_fact('YNR003C', '2.7.7.6', enzyme_class('2', '7', '7', '6'), 'RPC34', kegg, 951).
orf_fact('YNR003C', '2.7.7.6', enzyme_class('2', '7', '7', '6'), 'RPC34', kegg, 952).
orf_fact('YNL248C', '2.7.7.6', enzyme_class('2', '7', '7', '6'), 'RPA49', kegg, 948).
orf_fact('YNL248C', '2.7.7.6', enzyme_class('2', '7', '7', '6'), 'RPA49', kegg, 949).
orf_fact('YNL248C', '2.7.7.6', enzyme_class('2', '7', '7', '6'), 'RPA49', kegg, 950).
orf_fact('YNL248C', '2.7.7.6', enzyme_class('2', '7', '7', '6'), 'RPA49', kegg, 951).
orf_fact('YNL248C', '2.7.7.6', enzyme_class('2', '7', '7', '6'), 'RPA49', kegg, 952).
orf_fact('YNL151C', '2.7.7.6', enzyme_class('2', '7', '7', '6'), 'RPC31', kegg, 948).
orf_fact('YNL151C', '2.7.7.6', enzyme_class('2', '7', '7', '6'), 'RPC31', kegg, 949).
orf_fact('YNL151C', '2.7.7.6', enzyme_class('2', '7', '7', '6'), 'RPC31', kegg, 950).
orf_fact('YNL151C', '2.7.7.6', enzyme_class('2', '7', '7', '6'), 'RPC31', kegg, 951).
orf_fact('YNL151C', '2.7.7.6', enzyme_class('2', '7', '7', '6'), 'RPC31', kegg, 952).
orf_fact('YNL113W', '2.7.7.6', enzyme_class('2', '7', '7', '6'), 'RPC19', kegg, 948).
orf_fact('YNL113W', '2.7.7.6', enzyme_class('2', '7', '7', '6'), 'RPC19', kegg, 949).
orf_fact('YNL113W', '2.7.7.6', enzyme_class('2', '7', '7', '6'), 'RPC19', kegg, 950).
orf_fact('YNL113W', '2.7.7.6', enzyme_class('2', '7', '7', '6'), 'RPC19', kegg, 951).
orf_fact('YNL113W', '2.7.7.6', enzyme_class('2', '7', '7', '6'), 'RPC19', kegg, 952).
orf_fact('YKL144C', '2.7.7.6', enzyme_class('2', '7', '7', '6'), 'RPC25', kegg, 948).
orf_fact('YKL144C', '2.7.7.6', enzyme_class('2', '7', '7', '6'), 'RPC25', kegg, 949).
orf_fact('YKL144C', '2.7.7.6', enzyme_class('2', '7', '7', '6'), 'RPC25', kegg, 950).
orf_fact('YKL144C', '2.7.7.6', enzyme_class('2', '7', '7', '6'), 'RPC25', kegg, 951).
orf_fact('YKL144C', '2.7.7.6', enzyme_class('2', '7', '7', '6'), 'RPC25', kegg, 952).
orf_fact('YJR063W', '2.7.7.6', enzyme_class('2', '7', '7', '6'), 'RPA12', kegg, 948).
orf_fact('YJR063W', '2.7.7.6', enzyme_class('2', '7', '7', '6'), 'RPA12', kegg, 949).
orf_fact('YJR063W', '2.7.7.6', enzyme_class('2', '7', '7', '6'), 'RPA12', kegg, 950).
orf_fact('YJR063W', '2.7.7.6', enzyme_class('2', '7', '7', '6'), 'RPA12', kegg, 951).
orf_fact('YJR063W', '2.7.7.6', enzyme_class('2', '7', '7', '6'), 'RPA12', kegg, 952).
orf_fact('YJL148W', '2.7.7.6', enzyme_class('2', '7', '7', '6'), 'RPA34', kegg, 948).
orf_fact('YJL148W', '2.7.7.6', enzyme_class('2', '7', '7', '6'), 'RPA34', kegg, 949).
orf_fact('YJL148W', '2.7.7.6', enzyme_class('2', '7', '7', '6'), 'RPA34', kegg, 950).
orf_fact('YJL148W', '2.7.7.6', enzyme_class('2', '7', '7', '6'), 'RPA34', kegg, 951).
orf_fact('YJL148W', '2.7.7.6', enzyme_class('2', '7', '7', '6'), 'RPA34', kegg, 952).
orf_fact('YJL140W', '2.7.7.6', enzyme_class('2', '7', '7', '6'), 'RPB4', kegg, 948).
orf_fact('YJL140W', '2.7.7.6', enzyme_class('2', '7', '7', '6'), 'RPB4', kegg, 949).
orf_fact('YJL140W', '2.7.7.6', enzyme_class('2', '7', '7', '6'), 'RPB4', kegg, 950).
orf_fact('YJL140W', '2.7.7.6', enzyme_class('2', '7', '7', '6'), 'RPB4', kegg, 951).
orf_fact('YJL140W', '2.7.7.6', enzyme_class('2', '7', '7', '6'), 'RPB4', kegg, 952).
orf_fact('YIL021W', '2.7.7.6', enzyme_class('2', '7', '7', '6'), 'RPB3', kegg, 948).
orf_fact('YIL021W', '2.7.7.6', enzyme_class('2', '7', '7', '6'), 'RPB3', kegg, 949).
orf_fact('YIL021W', '2.7.7.6', enzyme_class('2', '7', '7', '6'), 'RPB3', kegg, 950).
orf_fact('YIL021W', '2.7.7.6', enzyme_class('2', '7', '7', '6'), 'RPB3', kegg, 951).
orf_fact('YIL021W', '2.7.7.6', enzyme_class('2', '7', '7', '6'), 'RPB3', kegg, 952).
orf_fact('YHR143W-A', '2.7.7.6', enzyme_class('2', '7', '7', '6'), 'RPB12', kegg, 948).
orf_fact('YHR143W-A', '2.7.7.6', enzyme_class('2', '7', '7', '6'), 'RPB12', kegg, 949).
orf_fact('YHR143W-A', '2.7.7.6', enzyme_class('2', '7', '7', '6'), 'RPB12', kegg, 950).
orf_fact('YHR143W-A', '2.7.7.6', enzyme_class('2', '7', '7', '6'), 'RPB12', kegg, 951).
orf_fact('YHR143W-A', '2.7.7.6', enzyme_class('2', '7', '7', '6'), 'RPB12', kegg, 952).
orf_fact('YGL070C', '2.7.7.6', enzyme_class('2', '7', '7', '6'), 'RPB9', kegg, 948).
orf_fact('YGL070C', '2.7.7.6', enzyme_class('2', '7', '7', '6'), 'RPB9', kegg, 949).
orf_fact('YGL070C', '2.7.7.6', enzyme_class('2', '7', '7', '6'), 'RPB9', kegg, 950).
orf_fact('YGL070C', '2.7.7.6', enzyme_class('2', '7', '7', '6'), 'RPB9', kegg, 951).
orf_fact('YGL070C', '2.7.7.6', enzyme_class('2', '7', '7', '6'), 'RPB9', kegg, 952).
orf_fact('YFL036W', '2.7.7.6', enzyme_class('2', '7', '7', '6'), 'RPO41', kegg, 948).
orf_fact('YFL036W', '2.7.7.6', enzyme_class('2', '7', '7', '6'), 'RPO41', kegg, 949).
orf_fact('YFL036W', '2.7.7.6', enzyme_class('2', '7', '7', '6'), 'RPO41', kegg, 950).
orf_fact('YFL036W', '2.7.7.6', enzyme_class('2', '7', '7', '6'), 'RPO41', kegg, 951).
orf_fact('YFL036W', '2.7.7.6', enzyme_class('2', '7', '7', '6'), 'RPO41', kegg, 952).
orf_fact('YDR404C', '2.7.7.6', enzyme_class('2', '7', '7', '6'), 'RPB7', kegg, 948).
orf_fact('YDR404C', '2.7.7.6', enzyme_class('2', '7', '7', '6'), 'RPB7', kegg, 949).
orf_fact('YDR404C', '2.7.7.6', enzyme_class('2', '7', '7', '6'), 'RPB7', kegg, 950).
orf_fact('YDR404C', '2.7.7.6', enzyme_class('2', '7', '7', '6'), 'RPB7', kegg, 951).
orf_fact('YDR404C', '2.7.7.6', enzyme_class('2', '7', '7', '6'), 'RPB7', kegg, 952).
orf_fact('YDR156W', '2.7.7.6', enzyme_class('2', '7', '7', '6'), 'RPA14', kegg, 948).
orf_fact('YDR156W', '2.7.7.6', enzyme_class('2', '7', '7', '6'), 'RPA14', kegg, 949).
orf_fact('YDR156W', '2.7.7.6', enzyme_class('2', '7', '7', '6'), 'RPA14', kegg, 950).
orf_fact('YDR156W', '2.7.7.6', enzyme_class('2', '7', '7', '6'), 'RPA14', kegg, 951).
orf_fact('YDR156W', '2.7.7.6', enzyme_class('2', '7', '7', '6'), 'RPA14', kegg, 952).
orf_fact('YDR045C', '2.7.7.6', enzyme_class('2', '7', '7', '6'), '', kegg, 948).
orf_fact('YDR045C', '2.7.7.6', enzyme_class('2', '7', '7', '6'), '', kegg, 949).
orf_fact('YDR045C', '2.7.7.6', enzyme_class('2', '7', '7', '6'), '', kegg, 950).
orf_fact('YDR045C', '2.7.7.6', enzyme_class('2', '7', '7', '6'), '', kegg, 951).
orf_fact('YDR045C', '2.7.7.6', enzyme_class('2', '7', '7', '6'), '', kegg, 952).
orf_fact('YDL150W', '2.7.7.6', enzyme_class('2', '7', '7', '6'), 'RPC53', kegg, 948).
orf_fact('YDL150W', '2.7.7.6', enzyme_class('2', '7', '7', '6'), 'RPC53', kegg, 949).
orf_fact('YDL150W', '2.7.7.6', enzyme_class('2', '7', '7', '6'), 'RPC53', kegg, 950).
orf_fact('YDL150W', '2.7.7.6', enzyme_class('2', '7', '7', '6'), 'RPC53', kegg, 951).
orf_fact('YDL150W', '2.7.7.6', enzyme_class('2', '7', '7', '6'), 'RPC53', kegg, 952).
orf_fact('YDL140C', '2.7.7.6', enzyme_class('2', '7', '7', '6'), 'RPO21', kegg, 948).
orf_fact('YDL140C', '2.7.7.6', enzyme_class('2', '7', '7', '6'), 'RPO21', kegg, 949).
orf_fact('YDL140C', '2.7.7.6', enzyme_class('2', '7', '7', '6'), 'RPO21', kegg, 950).
orf_fact('YDL140C', '2.7.7.6', enzyme_class('2', '7', '7', '6'), 'RPO21', kegg, 951).
orf_fact('YDL140C', '2.7.7.6', enzyme_class('2', '7', '7', '6'), 'RPO21', kegg, 952).
orf_fact('YBR154C', '2.7.7.6', enzyme_class('2', '7', '7', '6'), 'RPB5', kegg, 948).
orf_fact('YBR154C', '2.7.7.6', enzyme_class('2', '7', '7', '6'), 'RPB5', kegg, 949).
orf_fact('YBR154C', '2.7.7.6', enzyme_class('2', '7', '7', '6'), 'RPB5', kegg, 950).
orf_fact('YBR154C', '2.7.7.6', enzyme_class('2', '7', '7', '6'), 'RPB5', kegg, 951).
orf_fact('YBR154C', '2.7.7.6', enzyme_class('2', '7', '7', '6'), 'RPB5', kegg, 952).
orf_fact('YPR175W', '2.7.7.7', enzyme_class('2', '7', '7', '7'), 'DPB2', kegg, 943).
orf_fact('YPR175W', '2.7.7.7', enzyme_class('2', '7', '7', '7'), 'DPB2', kegg, 944).
orf_fact('YPR175W', '2.7.7.7', enzyme_class('2', '7', '7', '7'), 'DPB2', kegg, 945).
orf_fact('YPR175W', '2.7.7.7', enzyme_class('2', '7', '7', '7'), 'DPB2', kegg, 946).
orf_fact('YPR175W', '2.7.7.7', enzyme_class('2', '7', '7', '7'), 'DPB2', kegg, 947).
orf_fact('YPL167C', '2.7.7.7', enzyme_class('2', '7', '7', '7'), 'REV3', kegg, 943).
orf_fact('YPL167C', '2.7.7.7', enzyme_class('2', '7', '7', '7'), 'REV3', kegg, 944).
orf_fact('YPL167C', '2.7.7.7', enzyme_class('2', '7', '7', '7'), 'REV3', kegg, 945).
orf_fact('YPL167C', '2.7.7.7', enzyme_class('2', '7', '7', '7'), 'REV3', kegg, 946).
orf_fact('YPL167C', '2.7.7.7', enzyme_class('2', '7', '7', '7'), 'REV3', kegg, 947).
orf_fact('YOR330C', '2.7.7.7', enzyme_class('2', '7', '7', '7'), 'MIP1', kegg, 943).
orf_fact('YOR330C', '2.7.7.7', enzyme_class('2', '7', '7', '7'), 'MIP1', kegg, 944).
orf_fact('YOR330C', '2.7.7.7', enzyme_class('2', '7', '7', '7'), 'MIP1', kegg, 945).
orf_fact('YOR330C', '2.7.7.7', enzyme_class('2', '7', '7', '7'), 'MIP1', kegg, 946).
orf_fact('YOR330C', '2.7.7.7', enzyme_class('2', '7', '7', '7'), 'MIP1', kegg, 947).
orf_fact('YOL115W', '2.7.7.7', enzyme_class('2', '7', '7', '7'), 'TRF4', kegg, 943).
orf_fact('YOL115W', '2.7.7.7', enzyme_class('2', '7', '7', '7'), 'TRF4', kegg, 944).
orf_fact('YOL115W', '2.7.7.7', enzyme_class('2', '7', '7', '7'), 'TRF4', kegg, 945).
orf_fact('YOL115W', '2.7.7.7', enzyme_class('2', '7', '7', '7'), 'TRF4', kegg, 946).
orf_fact('YOL115W', '2.7.7.7', enzyme_class('2', '7', '7', '7'), 'TRF4', kegg, 947).
orf_fact('YNL299W', '2.7.7.7', enzyme_class('2', '7', '7', '7'), 'TRF5', kegg, 943).
orf_fact('YNL299W', '2.7.7.7', enzyme_class('2', '7', '7', '7'), 'TRF5', kegg, 944).
orf_fact('YNL299W', '2.7.7.7', enzyme_class('2', '7', '7', '7'), 'TRF5', kegg, 945).
orf_fact('YNL299W', '2.7.7.7', enzyme_class('2', '7', '7', '7'), 'TRF5', kegg, 946).
orf_fact('YNL299W', '2.7.7.7', enzyme_class('2', '7', '7', '7'), 'TRF5', kegg, 947).
orf_fact('YNL262W', '2.7.7.7', enzyme_class('2', '7', '7', '7'), 'POL2', kegg, 943).
orf_fact('YNL262W', '2.7.7.7', enzyme_class('2', '7', '7', '7'), 'POL2', kegg, 944).
orf_fact('YNL262W', '2.7.7.7', enzyme_class('2', '7', '7', '7'), 'POL2', kegg, 945).
orf_fact('YNL262W', '2.7.7.7', enzyme_class('2', '7', '7', '7'), 'POL2', kegg, 946).
orf_fact('YNL262W', '2.7.7.7', enzyme_class('2', '7', '7', '7'), 'POL2', kegg, 947).
orf_fact('YNL102W', '2.7.7.7', enzyme_class('2', '7', '7', '7'), 'POL1', kegg, 943).
orf_fact('YNL102W', '2.7.7.7', enzyme_class('2', '7', '7', '7'), 'POL1', kegg, 944).
orf_fact('YNL102W', '2.7.7.7', enzyme_class('2', '7', '7', '7'), 'POL1', kegg, 945).
orf_fact('YNL102W', '2.7.7.7', enzyme_class('2', '7', '7', '7'), 'POL1', kegg, 946).
orf_fact('YNL102W', '2.7.7.7', enzyme_class('2', '7', '7', '7'), 'POL1', kegg, 947).
orf_fact('YJR043C', '2.7.7.7', enzyme_class('2', '7', '7', '7'), 'POL32', kegg, 943).
orf_fact('YJR043C', '2.7.7.7', enzyme_class('2', '7', '7', '7'), 'POL32', kegg, 944).
orf_fact('YJR043C', '2.7.7.7', enzyme_class('2', '7', '7', '7'), 'POL32', kegg, 945).
orf_fact('YJR043C', '2.7.7.7', enzyme_class('2', '7', '7', '7'), 'POL32', kegg, 946).
orf_fact('YJR043C', '2.7.7.7', enzyme_class('2', '7', '7', '7'), 'POL32', kegg, 947).
orf_fact('YJR006W', '2.7.7.7', enzyme_class('2', '7', '7', '7'), 'HYS2', kegg, 943).
orf_fact('YJR006W', '2.7.7.7', enzyme_class('2', '7', '7', '7'), 'HYS2', kegg, 944).
orf_fact('YJR006W', '2.7.7.7', enzyme_class('2', '7', '7', '7'), 'HYS2', kegg, 945).
orf_fact('YJR006W', '2.7.7.7', enzyme_class('2', '7', '7', '7'), 'HYS2', kegg, 946).
orf_fact('YJR006W', '2.7.7.7', enzyme_class('2', '7', '7', '7'), 'HYS2', kegg, 947).
orf_fact('YJL090C', '2.7.7.7', enzyme_class('2', '7', '7', '7'), 'DPB11', kegg, 943).
orf_fact('YJL090C', '2.7.7.7', enzyme_class('2', '7', '7', '7'), 'DPB11', kegg, 944).
orf_fact('YJL090C', '2.7.7.7', enzyme_class('2', '7', '7', '7'), 'DPB11', kegg, 945).
orf_fact('YJL090C', '2.7.7.7', enzyme_class('2', '7', '7', '7'), 'DPB11', kegg, 946).
orf_fact('YJL090C', '2.7.7.7', enzyme_class('2', '7', '7', '7'), 'DPB11', kegg, 947).
orf_fact('YIL139C', '2.7.7.7', enzyme_class('2', '7', '7', '7'), 'REV7', kegg, 943).
orf_fact('YIL139C', '2.7.7.7', enzyme_class('2', '7', '7', '7'), 'REV7', kegg, 944).
orf_fact('YIL139C', '2.7.7.7', enzyme_class('2', '7', '7', '7'), 'REV7', kegg, 945).
orf_fact('YIL139C', '2.7.7.7', enzyme_class('2', '7', '7', '7'), 'REV7', kegg, 946).
orf_fact('YIL139C', '2.7.7.7', enzyme_class('2', '7', '7', '7'), 'REV7', kegg, 947).
orf_fact('YEL055C', '2.7.7.7', enzyme_class('2', '7', '7', '7'), 'POL5', kegg, 943).
orf_fact('YEL055C', '2.7.7.7', enzyme_class('2', '7', '7', '7'), 'POL5', kegg, 944).
orf_fact('YEL055C', '2.7.7.7', enzyme_class('2', '7', '7', '7'), 'POL5', kegg, 945).
orf_fact('YEL055C', '2.7.7.7', enzyme_class('2', '7', '7', '7'), 'POL5', kegg, 946).
orf_fact('YEL055C', '2.7.7.7', enzyme_class('2', '7', '7', '7'), 'POL5', kegg, 947).
orf_fact('YDR419W', '2.7.7.7', enzyme_class('2', '7', '7', '7'), 'RAD30', kegg, 943).
orf_fact('YDR419W', '2.7.7.7', enzyme_class('2', '7', '7', '7'), 'RAD30', kegg, 944).
orf_fact('YDR419W', '2.7.7.7', enzyme_class('2', '7', '7', '7'), 'RAD30', kegg, 945).
orf_fact('YDR419W', '2.7.7.7', enzyme_class('2', '7', '7', '7'), 'RAD30', kegg, 946).
orf_fact('YDR419W', '2.7.7.7', enzyme_class('2', '7', '7', '7'), 'RAD30', kegg, 947).
orf_fact('YDR121W', '2.7.7.7', enzyme_class('2', '7', '7', '7'), 'DPB4', kegg, 943).
orf_fact('YDR121W', '2.7.7.7', enzyme_class('2', '7', '7', '7'), 'DPB4', kegg, 944).
orf_fact('YDR121W', '2.7.7.7', enzyme_class('2', '7', '7', '7'), 'DPB4', kegg, 945).
orf_fact('YDR121W', '2.7.7.7', enzyme_class('2', '7', '7', '7'), 'DPB4', kegg, 946).
orf_fact('YDR121W', '2.7.7.7', enzyme_class('2', '7', '7', '7'), 'DPB4', kegg, 947).
orf_fact('YDL102W', '2.7.7.7', enzyme_class('2', '7', '7', '7'), 'CDC2', kegg, 943).
orf_fact('YDL102W', '2.7.7.7', enzyme_class('2', '7', '7', '7'), 'CDC2', kegg, 944).
orf_fact('YDL102W', '2.7.7.7', enzyme_class('2', '7', '7', '7'), 'CDC2', kegg, 945).
orf_fact('YDL102W', '2.7.7.7', enzyme_class('2', '7', '7', '7'), 'CDC2', kegg, 946).
orf_fact('YDL102W', '2.7.7.7', enzyme_class('2', '7', '7', '7'), 'CDC2', kegg, 947).
orf_fact('YCR014C', '2.7.7.7', enzyme_class('2', '7', '7', '7'), 'POL4', kegg, 943).
orf_fact('YCR014C', '2.7.7.7', enzyme_class('2', '7', '7', '7'), 'POL4', kegg, 944).
orf_fact('YCR014C', '2.7.7.7', enzyme_class('2', '7', '7', '7'), 'POL4', kegg, 945).
orf_fact('YCR014C', '2.7.7.7', enzyme_class('2', '7', '7', '7'), 'POL4', kegg, 946).
orf_fact('YCR014C', '2.7.7.7', enzyme_class('2', '7', '7', '7'), 'POL4', kegg, 947).
orf_fact('YBR278W', '2.7.7.7', enzyme_class('2', '7', '7', '7'), 'DPB3', kegg, 943).
orf_fact('YBR278W', '2.7.7.7', enzyme_class('2', '7', '7', '7'), 'DPB3', kegg, 944).
orf_fact('YBR278W', '2.7.7.7', enzyme_class('2', '7', '7', '7'), 'DPB3', kegg, 945).
orf_fact('YBR278W', '2.7.7.7', enzyme_class('2', '7', '7', '7'), 'DPB3', kegg, 946).
orf_fact('YBR278W', '2.7.7.7', enzyme_class('2', '7', '7', '7'), 'DPB3', kegg, 947).
orf_fact('YBL035C', '2.7.7.7', enzyme_class('2', '7', '7', '7'), 'POL12', kegg, 943).
orf_fact('YBL035C', '2.7.7.7', enzyme_class('2', '7', '7', '7'), 'POL12', kegg, 944).
orf_fact('YBL035C', '2.7.7.7', enzyme_class('2', '7', '7', '7'), 'POL12', kegg, 945).
orf_fact('YBL035C', '2.7.7.7', enzyme_class('2', '7', '7', '7'), 'POL12', kegg, 946).
orf_fact('YBL035C', '2.7.7.7', enzyme_class('2', '7', '7', '7'), 'POL12', kegg, 947).
orf_fact('YKR002W', '2.7.7.19', enzyme_class('2', '7', '7', '19'), 'PAP1', kegg, 952).
orf_fact('YGL130W', '2.7.7.50', enzyme_class('2', '7', '7', '50'), 'CEG1', kegg, 942).
orf_fact('YBR243C', '2.7.8.15', enzyme_class('2', '7', '8', '15'), 'ALG7', kegg, 941).
orf_fact('YOR251C', '2.8.1.1', enzyme_class('2', '8', '1', '1'), 'YOR251C', kegg, 940).
orf_fact('YJL068C', '3.1.1.1', enzyme_class('3', '1', '1', '1'), 'YJL068C', kegg, 939).
orf_fact('YDR058C', '3.1.1.3', enzyme_class('3', '1', '1', '3'), 'TGL2', kegg, 934).
orf_fact('YDR058C', '3.1.1.3', enzyme_class('3', '1', '1', '3'), 'TGL2', kegg, 935).
orf_fact('YDR058C', '3.1.1.3', enzyme_class('3', '1', '1', '3'), 'TGL2', kegg, 936).
orf_fact('YDR058C', '3.1.1.3', enzyme_class('3', '1', '1', '3'), 'TGL2', kegg, 937).
orf_fact('YDR058C', '3.1.1.3', enzyme_class('3', '1', '1', '3'), 'TGL2', kegg, 938).
orf_fact('YOL011W', '3.1.1.5', enzyme_class('3', '1', '1', '5'), '', kegg, 929).
orf_fact('YOL011W', '3.1.1.5', enzyme_class('3', '1', '1', '5'), '', kegg, 930).
orf_fact('YOL011W', '3.1.1.5', enzyme_class('3', '1', '1', '5'), '', kegg, 931).
orf_fact('YOL011W', '3.1.1.5', enzyme_class('3', '1', '1', '5'), '', kegg, 932).
orf_fact('YOL011W', '3.1.1.5', enzyme_class('3', '1', '1', '5'), '', kegg, 933).
orf_fact('YMR008C', '3.1.1.5', enzyme_class('3', '1', '1', '5'), 'PLB1', kegg, 929).
orf_fact('YMR008C', '3.1.1.5', enzyme_class('3', '1', '1', '5'), 'PLB1', kegg, 930).
orf_fact('YMR008C', '3.1.1.5', enzyme_class('3', '1', '1', '5'), 'PLB1', kegg, 931).
orf_fact('YMR008C', '3.1.1.5', enzyme_class('3', '1', '1', '5'), 'PLB1', kegg, 932).
orf_fact('YMR008C', '3.1.1.5', enzyme_class('3', '1', '1', '5'), 'PLB1', kegg, 933).
orf_fact('YMR006C', '3.1.1.5', enzyme_class('3', '1', '1', '5'), 'PLB2', kegg, 929).
orf_fact('YMR006C', '3.1.1.5', enzyme_class('3', '1', '1', '5'), 'PLB2', kegg, 930).
orf_fact('YMR006C', '3.1.1.5', enzyme_class('3', '1', '1', '5'), 'PLB2', kegg, 931).
orf_fact('YMR006C', '3.1.1.5', enzyme_class('3', '1', '1', '5'), 'PLB2', kegg, 932).
orf_fact('YMR006C', '3.1.1.5', enzyme_class('3', '1', '1', '5'), 'PLB2', kegg, 933).
orf_fact('YHR189W', '3.1.1.29', enzyme_class('3', '1', '1', '29'), 'YHR189W', kegg, 928).
orf_fact('YDL086W', '3.1.1.45', enzyme_class('3', '1', '1', '45'), '', kegg, 925).
orf_fact('YDL086W', '3.1.1.45', enzyme_class('3', '1', '1', '45'), '', kegg, 926).
orf_fact('YDL086W', '3.1.1.45', enzyme_class('3', '1', '1', '45'), '', kegg, 927).
orf_fact('YJR019C', '3.1.2.2', enzyme_class('3', '1', '2', '2'), 'TES1', kegg, 924).
orf_fact('YPL072W', '3.1.2.15', enzyme_class('3', '1', '2', '15'), 'UBP16', kegg, 923).
orf_fact('YOR124C', '3.1.2.15', enzyme_class('3', '1', '2', '15'), 'UBP2', kegg, 923).
orf_fact('YNL186W', '3.1.2.15', enzyme_class('3', '1', '2', '15'), 'DOT4', kegg, 923).
orf_fact('YMR304W', '3.1.2.15', enzyme_class('3', '1', '2', '15'), 'UBP15', kegg, 923).
orf_fact('YMR223W', '3.1.2.15', enzyme_class('3', '1', '2', '15'), 'UBP8', kegg, 923).
orf_fact('YKR098C', '3.1.2.15', enzyme_class('3', '1', '2', '15'), 'UBP11', kegg, 923).
orf_fact('YJL197W', '3.1.2.15', enzyme_class('3', '1', '2', '15'), 'UBP12', kegg, 923).
orf_fact('YIL156W', '3.1.2.15', enzyme_class('3', '1', '2', '15'), 'UBP7', kegg, 923).
orf_fact('YFR010W', '3.1.2.15', enzyme_class('3', '1', '2', '15'), 'UBP6', kegg, 923).
orf_fact('YER151C', '3.1.2.15', enzyme_class('3', '1', '2', '15'), 'UBP3', kegg, 923).
orf_fact('YER144C', '3.1.2.15', enzyme_class('3', '1', '2', '15'), 'UBP5', kegg, 923).
orf_fact('YER098W', '3.1.2.15', enzyme_class('3', '1', '2', '15'), 'UBP9', kegg, 923).
orf_fact('YDR069C', '3.1.2.15', enzyme_class('3', '1', '2', '15'), 'DOA4', kegg, 923).
orf_fact('YDL122W', '3.1.2.15', enzyme_class('3', '1', '2', '15'), 'UBP1', kegg, 923).
orf_fact('YBR058C', '3.1.2.15', enzyme_class('3', '1', '2', '15'), 'UBP14', kegg, 923).
orf_fact('YBL067C', '3.1.2.15', enzyme_class('3', '1', '2', '15'), 'UBP13', kegg, 923).
orf_fact('YPR073C', '3.1.3.2', enzyme_class('3', '1', '3', '2'), 'LTP1', kegg, 920).
orf_fact('YPR073C', '3.1.3.2', enzyme_class('3', '1', '3', '2'), 'LTP1', kegg, 921).
orf_fact('YPR073C', '3.1.3.2', enzyme_class('3', '1', '3', '2'), 'LTP1', kegg, 922).
orf_fact('YHR215W', '3.1.3.2', enzyme_class('3', '1', '3', '2'), 'PHO12', kegg, 920).
orf_fact('YHR215W', '3.1.3.2', enzyme_class('3', '1', '3', '2'), 'PHO12', kegg, 921).
orf_fact('YHR215W', '3.1.3.2', enzyme_class('3', '1', '3', '2'), 'PHO12', kegg, 922).
orf_fact('YDL024C', '3.1.3.2', enzyme_class('3', '1', '3', '2'), '', kegg, 920).
orf_fact('YDL024C', '3.1.3.2', enzyme_class('3', '1', '3', '2'), '', kegg, 921).
orf_fact('YDL024C', '3.1.3.2', enzyme_class('3', '1', '3', '2'), '', kegg, 922).
orf_fact('YBR093C', '3.1.3.2', enzyme_class('3', '1', '3', '2'), 'PHO5', kegg, 920).
orf_fact('YBR093C', '3.1.3.2', enzyme_class('3', '1', '3', '2'), 'PHO5', kegg, 921).
orf_fact('YBR093C', '3.1.3.2', enzyme_class('3', '1', '3', '2'), 'PHO5', kegg, 922).
orf_fact('YBR092C', '3.1.3.2', enzyme_class('3', '1', '3', '2'), 'PHO3', kegg, 920).
orf_fact('YBR092C', '3.1.3.2', enzyme_class('3', '1', '3', '2'), 'PHO3', kegg, 921).
orf_fact('YBR092C', '3.1.3.2', enzyme_class('3', '1', '3', '2'), 'PHO3', kegg, 922).
orf_fact('YPL179W', '3.1.3.16', enzyme_class('3', '1', '3', '16'), 'PPQ1', kegg, 919).
orf_fact('YNR032W', '3.1.3.16', enzyme_class('3', '1', '3', '16'), 'PPG1', kegg, 919).
orf_fact('YML057W', '3.1.3.16', enzyme_class('3', '1', '3', '16'), 'CMP2', kegg, 919).
orf_fact('YML016C', '3.1.3.16', enzyme_class('3', '1', '3', '16'), 'PPZ1', kegg, 919).
orf_fact('YLR433C', '3.1.3.16', enzyme_class('3', '1', '3', '16'), 'CNA1', kegg, 919).
orf_fact('YGR123C', '3.1.3.16', enzyme_class('3', '1', '3', '16'), 'PPT1', kegg, 919).
orf_fact('YER133W', '3.1.3.16', enzyme_class('3', '1', '3', '16'), 'GLC7', kegg, 919).
orf_fact('YER089C', '3.1.3.16', enzyme_class('3', '1', '3', '16'), 'PTC2', kegg, 919).
orf_fact('YDR436W', '3.1.3.16', enzyme_class('3', '1', '3', '16'), 'PPZ2', kegg, 919).
orf_fact('YDR075W', '3.1.3.16', enzyme_class('3', '1', '3', '16'), 'PPH3', kegg, 919).
orf_fact('YDL188C', '3.1.3.16', enzyme_class('3', '1', '3', '16'), 'PPH22', kegg, 919).
orf_fact('YDL134C', '3.1.3.16', enzyme_class('3', '1', '3', '16'), 'PPH21', kegg, 919).
orf_fact('YDL047W', '3.1.3.16', enzyme_class('3', '1', '3', '16'), 'SIT4', kegg, 919).
orf_fact('YDL006W', '3.1.3.16', enzyme_class('3', '1', '3', '16'), 'PTC1', kegg, 919).
orf_fact('YBR125C', '3.1.3.16', enzyme_class('3', '1', '3', '16'), 'PTC4', kegg, 919).
orf_fact('YBL056W', '3.1.3.16', enzyme_class('3', '1', '3', '16'), 'PTC3', kegg, 919).
orf_fact('YPL228W', '3.1.3.33', enzyme_class('3', '1', '3', '33'), 'CET1', kegg, 918).
orf_fact('YMR180C', '3.1.3.33', enzyme_class('3', '1', '3', '33'), 'CTL1', kegg, 918).
orf_fact('YDL236W', '3.1.3.41', enzyme_class('3', '1', '3', '41'), 'PHO13', kegg, 920).
orf_fact('YPR073C', '3.1.3.48', enzyme_class('3', '1', '3', '48'), 'LTP1', kegg, 917).
orf_fact('YOR208W', '3.1.3.48', enzyme_class('3', '1', '3', '48'), 'PTP2', kegg, 917).
orf_fact('YNL053W', '3.1.3.48', enzyme_class('3', '1', '3', '48'), 'MSG5', kegg, 917).
orf_fact('YMR036C', '3.1.3.48', enzyme_class('3', '1', '3', '48'), 'MIH1', kegg, 917).
orf_fact('YIR026C', '3.1.3.48', enzyme_class('3', '1', '3', '48'), 'YVH1', kegg, 917).
orf_fact('YIL113W', '3.1.3.48', enzyme_class('3', '1', '3', '48'), 'YIL113W', kegg, 917).
orf_fact('YFR028C', '3.1.3.48', enzyme_class('3', '1', '3', '48'), 'CDC14', kegg, 917).
orf_fact('YER075C', '3.1.3.48', enzyme_class('3', '1', '3', '48'), 'PTP3', kegg, 917).
orf_fact('YDL230W', '3.1.3.48', enzyme_class('3', '1', '3', '48'), 'PTP1', kegg, 917).
orf_fact('YBR276C', '3.1.3.48', enzyme_class('3', '1', '3', '48'), 'PPS1', kegg, 917).
orf_fact('YHR044C', '3.1.3.68', enzyme_class('3', '1', '3', '68'), 'DOG1', kegg, 915).
orf_fact('YHR044C', '3.1.3.68', enzyme_class('3', '1', '3', '68'), 'DOG1', kegg, 916).
orf_fact('YHR043C', '3.1.3.68', enzyme_class('3', '1', '3', '68'), 'DOG2', kegg, 915).
orf_fact('YHR043C', '3.1.3.68', enzyme_class('3', '1', '3', '68'), 'DOG2', kegg, 916).
orf_fact('YKR031C', '3.1.4.4', enzyme_class('3', '1', '4', '4'), 'SPO14', kegg, 913).
orf_fact('YKR031C', '3.1.4.4', enzyme_class('3', '1', '4', '4'), 'SPO14', kegg, 914).
orf_fact('YPL206C', '3.1.4.46', enzyme_class('3', '1', '4', '46'), '', kegg, 910).
orf_fact('YPL206C', '3.1.4.46', enzyme_class('3', '1', '4', '46'), '', kegg, 911).
orf_fact('YPL206C', '3.1.4.46', enzyme_class('3', '1', '4', '46'), '', kegg, 912).
orf_fact('YIR019C', '3.2.1.3', enzyme_class('3', '2', '1', '3'), 'MUC1', kegg, 909).
orf_fact('YIL099W', '3.2.1.3', enzyme_class('3', '2', '1', '3'), 'SGA1', kegg, 909).
orf_fact('YDL037C', '3.2.1.3', enzyme_class('3', '2', '1', '3'), '', kegg, 909).
orf_fact('YLR286C', '3.2.1.14', enzyme_class('3', '2', '1', '14'), 'CTS1', kegg, 907).
orf_fact('YLR286C', '3.2.1.14', enzyme_class('3', '2', '1', '14'), 'CTS1', kegg, 908).
orf_fact('YJR153W', '3.2.1.15', enzyme_class('3', '2', '1', '15'), 'PGU1', kegg, 905).
orf_fact('YJR153W', '3.2.1.15', enzyme_class('3', '2', '1', '15'), 'PGU1', kegg, 906).
orf_fact('YGL027C', '3.2.1.106', enzyme_class('3', '2', '1', '106'), 'CWH41', kegg, 904).
orf_fact('YJR131W', '3.2.1.113', enzyme_class('3', '2', '1', '113'), 'MNS1', kegg, 903).
orf_fact('YNL045W', '3.3.2.6', enzyme_class('3', '3', '2', '6'), '', kegg, 902).
orf_fact('YMR281W', '3.5.1.89', enzyme_class('3', '5', '1', '89'), 'GPI12', kegg, 900).
orf_fact('YMR281W', '3.5.1.89', enzyme_class('3', '5', '1', '89'), 'GPI12', kegg, 901).
orf_fact('YDL238C', '3.5.4.3', enzyme_class('3', '5', '4', '3'), '', kegg, 899).
orf_fact('YMR120C', '3.5.4.10', enzyme_class('3', '5', '4', '10'), 'ADE17', kegg, 898).
orf_fact('YER005W', '3.6.1.5', enzyme_class('3', '6', '1', '5'), 'YND1', kegg, 885).
orf_fact('YER005W', '3.6.1.5', enzyme_class('3', '6', '1', '5'), 'YND1', kegg, 886).
orf_fact('YER005W', '3.6.1.5', enzyme_class('3', '6', '1', '5'), 'YND1', kegg, 887).
orf_fact('YER005W', '3.6.1.5', enzyme_class('3', '6', '1', '5'), 'YND1', kegg, 888).
orf_fact('YER005W', '3.6.1.5', enzyme_class('3', '6', '1', '5'), 'YND1', kegg, 889).
orf_fact('YER005W', '3.6.1.5', enzyme_class('3', '6', '1', '5'), 'YND1', kegg, 890).
orf_fact('YER005W', '3.6.1.5', enzyme_class('3', '6', '1', '5'), 'YND1', kegg, 891).
orf_fact('YER005W', '3.6.1.5', enzyme_class('3', '6', '1', '5'), 'YND1', kegg, 892).
orf_fact('YER005W', '3.6.1.5', enzyme_class('3', '6', '1', '5'), 'YND1', kegg, 893).
orf_fact('YER005W', '3.6.1.5', enzyme_class('3', '6', '1', '5'), 'YND1', kegg, 894).
orf_fact('YER005W', '3.6.1.5', enzyme_class('3', '6', '1', '5'), 'YND1', kegg, 895).
orf_fact('YER005W', '3.6.1.5', enzyme_class('3', '6', '1', '5'), 'YND1', kegg, 896).
orf_fact('YER005W', '3.6.1.5', enzyme_class('3', '6', '1', '5'), 'YND1', kegg, 897).
orf_fact('YHR201C', '3.6.1.11', enzyme_class('3', '6', '1', '11'), 'PPX1', kegg, 883).
orf_fact('YHR201C', '3.6.1.11', enzyme_class('3', '6', '1', '11'), 'PPX1', kegg, 884).
orf_fact('YBR111C', '3.6.1.13', enzyme_class('3', '6', '1', '13'), 'YSA1', kegg, 882).
orf_fact('YEL042W', '3.6.1.42', enzyme_class('3', '6', '1', '42'), 'GDA1', kegg, 892).
orf_fact('YPR080W', '3.6.1.48', enzyme_class('3', '6', '1', '48'), 'TEF1', kegg, 891).
orf_fact('YOR187W', '3.6.1.48', enzyme_class('3', '6', '1', '48'), 'TUF1', kegg, 891).
orf_fact('YOR133W', '3.6.1.48', enzyme_class('3', '6', '1', '48'), 'EFT1', kegg, 891).
orf_fact('YLR069C', '3.6.1.48', enzyme_class('3', '6', '1', '48'), 'MEF1', kegg, 891).
orf_fact('YKR084C', '3.6.1.48', enzyme_class('3', '6', '1', '48'), 'HBS1', kegg, 891).
orf_fact('YKL173W', '3.6.1.48', enzyme_class('3', '6', '1', '48'), 'SNU114', kegg, 891).
orf_fact('YJL102W', '3.6.1.48', enzyme_class('3', '6', '1', '48'), 'MEF2', kegg, 891).
orf_fact('YDR385W', '3.6.1.48', enzyme_class('3', '6', '1', '48'), 'EFT2', kegg, 891).
orf_fact('YBR118W', '3.6.1.48', enzyme_class('3', '6', '1', '48'), 'TEF2', kegg, 891).
orf_fact('YLL001W', '3.6.1.50', enzyme_class('3', '6', '1', '50'), 'DNM1', kegg, 891).
orf_fact('YIL048W', '3.6.3.1', enzyme_class('3', '6', '3', '1'), 'NEO1', kegg, 896).
orf_fact('YER166W', '3.6.3.1', enzyme_class('3', '6', '3', '1'), '', kegg, 896).
orf_fact('YDR093W', '3.6.3.1', enzyme_class('3', '6', '3', '1'), 'YDR093W', kegg, 896).
orf_fact('YAL026C', '3.6.3.1', enzyme_class('3', '6', '3', '1'), 'DRS2', kegg, 896).
orf_fact('YDR380W', '4.1.1.1', enzyme_class('4', '1', '1', '1'), 'ARO10', kegg, 879).
orf_fact('YDR380W', '4.1.1.1', enzyme_class('4', '1', '1', '1'), 'ARO10', kegg, 880).
orf_fact('YDR380W', '4.1.1.1', enzyme_class('4', '1', '1', '1'), 'ARO10', kegg, 881).
orf_fact('YDL080C', '4.1.1.1', enzyme_class('4', '1', '1', '1'), 'THI3', kegg, 879).
orf_fact('YDL080C', '4.1.1.1', enzyme_class('4', '1', '1', '1'), 'THI3', kegg, 880).
orf_fact('YDL080C', '4.1.1.1', enzyme_class('4', '1', '1', '1'), 'THI3', kegg, 881).
orf_fact('YDR294C', '4.1.2.27', enzyme_class('4', '1', '2', '27'), 'DPL1', kegg, 878).
orf_fact('YOR386W', '4.1.99.3', enzyme_class('4', '1', '99', '3'), 'PHR1', kegg, 877).
orf_fact('YPR002W', '4.2.1.79', enzyme_class('4', '2', '1', '79'), 'PDH1', kegg, 876).
orf_fact('YIL168W', '4.3.1.17', enzyme_class('4', '3', '1', '17'), 'SDL1', kegg, 874).
orf_fact('YIL168W', '4.3.1.17', enzyme_class('4', '3', '1', '17'), 'SDL1', kegg, 875).
orf_fact('YAL039C', '4.4.1.17', enzyme_class('4', '4', '1', '17'), 'CYC3', kegg, 872).
orf_fact('YAL039C', '4.4.1.17', enzyme_class('4', '4', '1', '17'), 'CYC3', kegg, 873).
orf_fact('YBR019C', '5.1.3.3', enzyme_class('5', '1', '3', '3'), 'GAL10', kegg, 871).
orf_fact('YNR028W', '5.2.1.8', enzyme_class('5', '2', '1', '8'), 'CPR8', kegg, 870).
orf_fact('YNL135C', '5.2.1.8', enzyme_class('5', '2', '1', '8'), 'FPR1', kegg, 870).
orf_fact('YML078W', '5.2.1.8', enzyme_class('5', '2', '1', '8'), 'CPR3', kegg, 870).
orf_fact('YML074C', '5.2.1.8', enzyme_class('5', '2', '1', '8'), 'NPI46', kegg, 870).
orf_fact('YLR449W', '5.2.1.8', enzyme_class('5', '2', '1', '8'), 'FPR4', kegg, 870).
orf_fact('YLR216C', '5.2.1.8', enzyme_class('5', '2', '1', '8'), 'CPR6', kegg, 870).
orf_fact('YJR032W', '5.2.1.8', enzyme_class('5', '2', '1', '8'), 'CPR7', kegg, 870).
orf_fact('YJR017C', '5.2.1.8', enzyme_class('5', '2', '1', '8'), 'ESS1', kegg, 870).
orf_fact('YHR057C', '5.2.1.8', enzyme_class('5', '2', '1', '8'), 'CYP2', kegg, 870).
orf_fact('YDR519W', '5.2.1.8', enzyme_class('5', '2', '1', '8'), 'FKB2', kegg, 870).
orf_fact('YDR304C', '5.2.1.8', enzyme_class('5', '2', '1', '8'), 'CYP5', kegg, 870).
orf_fact('YDR155C', '5.2.1.8', enzyme_class('5', '2', '1', '8'), 'CPH1', kegg, 870).
orf_fact('YCR069W', '5.2.1.8', enzyme_class('5', '2', '1', '8'), 'SCC3', kegg, 870).
orf_fact('YMR278W', '5.4.2.8', enzyme_class('5', '4', '2', '8'), '', kegg, 869).
orf_fact('YPL097W', '6.1.1.1', enzyme_class('6', '1', '1', '1'), 'MSY1', kegg, 868).
orf_fact('YGR185C', '6.1.1.1', enzyme_class('6', '1', '1', '1'), 'TYS1', kegg, 868).
orf_fact('YOL097C', '6.1.1.2', enzyme_class('6', '1', '1', '2'), 'WRS1', kegg, 867).
orf_fact('YKL194C', '6.1.1.3', enzyme_class('6', '1', '1', '3'), 'MST1', kegg, 866).
orf_fact('YIL078W', '6.1.1.3', enzyme_class('6', '1', '1', '3'), 'THS1', kegg, 866).
orf_fact('YPL160W', '6.1.1.4', enzyme_class('6', '1', '1', '4'), 'CDC60', kegg, 865).
orf_fact('YLR382C', '6.1.1.4', enzyme_class('6', '1', '1', '4'), 'NAM2', kegg, 865).
orf_fact('YPL040C', '6.1.1.5', enzyme_class('6', '1', '1', '5'), 'ISM1', kegg, 864).
orf_fact('YBL076C', '6.1.1.5', enzyme_class('6', '1', '1', '5'), 'ILS1', kegg, 864).
orf_fact('YOR335C', '6.1.1.7', enzyme_class('6', '1', '1', '7'), 'ALA1', kegg, 863).
orf_fact('YGR094W', '6.1.1.9', enzyme_class('6', '1', '1', '9'), 'VAS1', kegg, 862).
orf_fact('YGR264C', '6.1.1.10', enzyme_class('6', '1', '1', '10'), 'MES1', kegg, 860).
orf_fact('YGR264C', '6.1.1.10', enzyme_class('6', '1', '1', '10'), 'MES1', kegg, 861).
orf_fact('YGR171C', '6.1.1.10', enzyme_class('6', '1', '1', '10'), 'MSM1', kegg, 860).
orf_fact('YGR171C', '6.1.1.10', enzyme_class('6', '1', '1', '10'), 'MSM1', kegg, 861).
orf_fact('YHR011W', '6.1.1.11', enzyme_class('6', '1', '1', '11'), '', kegg, 859).
orf_fact('YDR023W', '6.1.1.11', enzyme_class('6', '1', '1', '11'), 'SES1', kegg, 859).
orf_fact('YPL104W', '6.1.1.12', enzyme_class('6', '1', '1', '12'), 'MSD1', kegg, 857).
orf_fact('YPL104W', '6.1.1.12', enzyme_class('6', '1', '1', '12'), 'MSD1', kegg, 858).
orf_fact('YLL018C', '6.1.1.12', enzyme_class('6', '1', '1', '12'), 'DPS1', kegg, 857).
orf_fact('YLL018C', '6.1.1.12', enzyme_class('6', '1', '1', '12'), 'DPS1', kegg, 858).
orf_fact('YPR081C', '6.1.1.14', enzyme_class('6', '1', '1', '14'), '', kegg, 856).
orf_fact('YBR121C', '6.1.1.14', enzyme_class('6', '1', '1', '14'), 'GRS1', kegg, 856).
orf_fact('YHR020W', '6.1.1.15', enzyme_class('6', '1', '1', '15'), '', kegg, 855).
orf_fact('YER087W', '6.1.1.15', enzyme_class('6', '1', '1', '15'), '', kegg, 855).
orf_fact('YNL247W', '6.1.1.16', enzyme_class('6', '1', '1', '16'), '', kegg, 854).
orf_fact('YOR168W', '6.1.1.18', enzyme_class('6', '1', '1', '18'), 'GLN4', kegg, 853).
orf_fact('YPR047W', '6.1.1.20', enzyme_class('6', '1', '1', '20'), 'MSF1', kegg, 852).
orf_fact('YLR060W', '6.1.1.20', enzyme_class('6', '1', '1', '20'), 'FRS1', kegg, 852).
orf_fact('YFL022C', '6.1.1.20', enzyme_class('6', '1', '1', '20'), 'FRS2', kegg, 852).
orf_fact('YHR019C', '6.1.1.22', enzyme_class('6', '1', '1', '22'), 'DED81', kegg, 851).
orf_fact('YOR339C', '6.3.2.19', enzyme_class('6', '3', '2', '19'), 'UBC11', kegg, 850).
orf_fact('YMR022W', '6.3.2.19', enzyme_class('6', '3', '2', '19'), 'QRI8', kegg, 850).
orf_fact('YLR306W', '6.3.2.19', enzyme_class('6', '3', '2', '19'), 'UBC12', kegg, 850).
orf_fact('YKL210W', '6.3.2.19', enzyme_class('6', '3', '2', '19'), 'UBA1', kegg, 850).
orf_fact('YGR133W', '6.3.2.19', enzyme_class('6', '3', '2', '19'), 'PEX4', kegg, 850).
orf_fact('YGL058W', '6.3.2.19', enzyme_class('6', '3', '2', '19'), 'RAD6', kegg, 850).
orf_fact('YER100W', '6.3.2.19', enzyme_class('6', '3', '2', '19'), 'UBC6', kegg, 850).
orf_fact('YEL012W', '6.3.2.19', enzyme_class('6', '3', '2', '19'), 'UBC8', kegg, 850).
orf_fact('YDR177W', '6.3.2.19', enzyme_class('6', '3', '2', '19'), 'UBC1', kegg, 850).
orf_fact('YDR092W', '6.3.2.19', enzyme_class('6', '3', '2', '19'), 'UBC13', kegg, 850).
orf_fact('YDR059C', '6.3.2.19', enzyme_class('6', '3', '2', '19'), 'UBC5', kegg, 850).
orf_fact('YDR054C', '6.3.2.19', enzyme_class('6', '3', '2', '19'), 'CDC34', kegg, 850).
orf_fact('YDL064W', '6.3.2.19', enzyme_class('6', '3', '2', '19'), 'UBC9', kegg, 850).
orf_fact('YBR082C', '6.3.2.19', enzyme_class('6', '3', '2', '19'), 'UBC4', kegg, 850).
orf_fact('YER183C', '6.3.3.2', enzyme_class('6', '3', '3', '2'), '', kegg, 849).
orf_fact('YDL141W', '6.3.4.9', enzyme_class('6', '3', '4', '9'), 'BPL1', kegg, 848).
orf_fact('YDL141W', '6.3.4.10', enzyme_class('6', '3', '4', '10'), 'BPL1', kegg, 846).
orf_fact('YDL141W', '6.3.4.10', enzyme_class('6', '3', '4', '10'), 'BPL1', kegg, 847).
orf_fact('YDL141W', '6.3.4.11', enzyme_class('6', '3', '4', '11'), 'BPL1', kegg, 845).
orf_fact('YDL141W', '6.3.4.15', enzyme_class('6', '3', '4', '15'), 'BPL1', kegg, 844).
orf_fact('YOR005C', '6.5.1.1', enzyme_class('6', '5', '1', '1'), 'DNL4', kegg, 843).
orf_fact('YDL164C', '6.5.1.1', enzyme_class('6', '5', '1', '1'), 'CDC9', kegg, 843).
orf_fact('YJL087C', '6.5.1.3', enzyme_class('6', '5', '1', '3'), 'TRL1', kegg, 842).
orf_fact('YOL010W', '6.5.1.4', enzyme_class('6', '5', '1', '4'), 'RTC1', kegg, 841).
