# Supplementary material for: Using a logical model to predict the growth of yeast
Source: BMC Bioinformatics. 2008 Feb 12;9:97. doi: 10.1186/1471-2105-9-97 (PMC2335308; doi:10.1186/1471-2105-9-97)
Supplement: Additional file 2 — Reactions. This file contains Prolog facts corresponding to Substrate and Product information for Reactions in the Logical Model of Yeast Metabolism. [file 1471-2105-9-97-S2.PL]

reaction(1086, [reactant(cytosol, 1, 'C00003'), reactant(cytosol, 1, 'C00311')], <=>, [reactant(cytosol, 1, 'C00080'), reactant(cytosol, 1, 'C00004'), reactant(cytosol, 1, 'C00011'), reactant(cytosol, 1, 'C00026')]).
reaction(1085, [reactant(cytosol, 1, 'C00006'), reactant(cytosol, 1, 'C01271')], <=>, [reactant(cytosol, 1, 'C00005'), reactant(cytosol, 1, 'C00685')]).
reaction(1084, [reactant(cytosol, 1, 'C00006'), reactant(cytosol, 1, 'C04618')], <=>, [reactant(cytosol, 1, 'C00005'), reactant(cytosol, 1, 'C05744')]).
reaction(1083, [reactant(cytosol, 1, 'C00006'), reactant(cytosol, 1, 'C04619')], <=>, [reactant(cytosol, 1, 'C00005'), reactant(cytosol, 1, 'C05753')]).
reaction(1082, [reactant(cytosol, 1, 'C00006'), reactant(cytosol, 1, 'C04620')], <=>, [reactant(cytosol, 1, 'C00005'), reactant(cytosol, 1, 'C05750')]).
reaction(1081, [reactant(cytosol, 1, 'C00006'), reactant(cytosol, 1, 'C04633')], <=>, [reactant(cytosol, 1, 'C00005'), reactant(cytosol, 1, 'C05762')]).
reaction(1080, [reactant(cytosol, 1, 'C00006'), reactant(cytosol, 1, 'C04688')], <=>, [reactant(cytosol, 1, 'C00005'), reactant(cytosol, 1, 'C05759')]).
reaction(1079, [reactant(cytosol, 1, 'C00006'), reactant(cytosol, 1, 'C05747')], <=>, [reactant(cytosol, 1, 'C00005'), reactant(cytosol, 1, 'C05746')]).
reaction(1078, [reactant(cytosol, 1, 'C00006'), reactant(cytosol, 1, 'C05757')], <=>, [reactant(cytosol, 1, 'C00005'), reactant(cytosol, 1, 'C05756')]).
reaction(1077, [reactant(cytosol, 1, 'C00002'), reactant(cytosol, 1, 'C00956')], <=>, [reactant(cytosol, 1, 'C00013'), reactant(cytosol, 1, 'C05560')]).
reaction(1076, [reactant(cytosol, 1, 'C00001'), reactant(cytosol, 1, 'C00003'), reactant(cytosol, 1, 'C04076')], <=>, [reactant(cytosol, 1, 'C00080'), reactant(cytosol, 1, 'C00004'), reactant(cytosol, 1, 'C00956')]).
reaction(1075, [reactant(cytosol, 1, 'C00001'), reactant(cytosol, 1, 'C00006'), reactant(cytosol, 1, 'C04076')], <=>, [reactant(cytosol, 1, 'C00080'), reactant(cytosol, 1, 'C00005'), reactant(cytosol, 1, 'C00956')]).
reaction(1074, [reactant(cytosol, 1, 'C00080'), reactant(cytosol, 1, 'C00005'), reactant(cytosol, 1, 'C05535')], <=>, [reactant(cytosol, 1, 'C00006'), reactant(cytosol, 1, 'C11482'), reactant(cytosol, 1, 'C04076')]).
reaction(1073, [reactant(cytosol, 1, 'C11482'), reactant(cytosol, 1, 'C05560')], <=>, [reactant(cytosol, 1, 'C00020'), reactant(cytosol, 1, 'C05535')]).
reaction(1072, [reactant(cytosol, 1, 'C00011'), reactant(cytosol, 1, 'C05125')], <=>, [reactant(cytosol, 1, 'C00022'), reactant(cytosol, 1, 'C00068')]).
reaction(1071, [reactant(cytosol, 1, 'C00003'), reactant(cytosol, 1, 'C00010'), reactant(cytosol, 1, 'C00022')], <=>, [reactant(cytosol, 1, 'C00004'), reactant(cytosol, 1, 'C00011'), reactant(cytosol, 1, 'C00024')]).
reaction(1070, [reactant(cytosol, 1, 'C00006'), reactant(cytosol, 1, 'C00010'), reactant(cytosol, 1, 'C00022')], <=>, [reactant(cytosol, 1, 'C00005'), reactant(cytosol, 1, 'C00011'), reactant(cytosol, 1, 'C00024')]).
reaction(1069, [reactant(cytosol, 1, 'C00248'), reactant(cytosol, 1, 'C00022')], <=>, [reactant(cytosol, 1, 'C00011'), reactant(cytosol, 1, 'C01136')]).
reaction(1068, [reactant(cytosol, 1, 'C00248'), reactant(cytosol, 1, 'C05125')], <=>, [reactant(cytosol, 1, 'C00068'), reactant(cytosol, 1, 'C01136')]).
reaction(1067, [reactant(cytosol, 1, 'C00042'), reactant(cytosol, 1, 'C00399')], <=>, [reactant(cytosol, 1, 'C00122'), reactant(cytosol, 1, 'C00390')]).
reaction(1066, [reactant(cytosol, 4, 'C00126'), reactant(cytosol, 1, 'C00007')], <=>, [reactant(cytosol, 2, 'C00001'), reactant(cytosol, 4, 'C00125')]).
reaction(1065, [reactant(cytosol, 2, 'C00125'), reactant(cytosol, 1, 'C00390')], <=>, [reactant(cytosol, 2, 'C00126'), reactant(cytosol, 1, 'C00399')]).
reaction(1064, [reactant(cytosol, 1, 'C00001'), reactant(cytosol, 1, 'C00343'), reactant(cytosol, 1, 'C00206')], <=>, [reactant(cytosol, 1, 'C00008'), reactant(cytosol, 1, 'C00342')]).
reaction(1063, [reactant(cytosol, 1, 'C00001'), reactant(cytosol, 1, 'C00343'), reactant(cytosol, 1, 'C01346')], <=>, [reactant(cytosol, 1, 'C00015'), reactant(cytosol, 1, 'C00342')]).
reaction(1062, [reactant(cytosol, 1, 'C00001'), reactant(cytosol, 1, 'C00343'), reactant(cytosol, 1, 'C00361')], <=>, [reactant(cytosol, 1, 'C00342'), reactant(cytosol, 1, 'C00035')]).
reaction(1061, [reactant(cytosol, 1, 'C00001'), reactant(cytosol, 1, 'C00343'), reactant(cytosol, 1, 'C00705')], <=>, [reactant(cytosol, 1, 'C00112'), reactant(cytosol, 1, 'C00342')]).
reaction(1060, [reactant(cytosol, 1, 'C00001'), reactant(cytosol, 1, 'C00343'), reactant(cytosol, 1, 'C04232')], <=>, [reactant(cytosol, 1, 'C00342'), reactant(cytosol, 1, 'C03723')]).
reaction(1059, [reactant(cytosol, 1, 'C00011'), reactant(cytosol, 1, 'C00900')], <=>, [reactant(cytosol, 2, 'C00022')]).
reaction(1058, [reactant(cytosol, 1, 'C00011'), reactant(cytosol, 1, 'C06010')], <=>, [reactant(cytosol, 2, 'C00022')]).
reaction(1057, [reactant(cytosol, 1, 'C00068'), reactant(cytosol, 1, 'C00900')], <=>, [reactant(cytosol, 1, 'C00022'), reactant(cytosol, 1, 'C05125')]).
reaction(1056, [reactant(cytosol, 1, 'C00068'), reactant(cytosol, 1, 'C06010')], <=>, [reactant(cytosol, 1, 'C00022'), reactant(cytosol, 1, 'C05125')]).
reaction(1055, [reactant(cytosol, 1, 'C05125'), reactant(cytosol, 1, 'C00109')], <=>, [reactant(cytosol, 1, 'C00068'), reactant(cytosol, 1, 'C06006')]).
reaction(1054, [reactant(cytosol, 1, 'C00579'), reactant(cytosol, 1, 'C00024')], <=>, [reactant(cytosol, 1, 'C01136'), reactant(cytosol, 1, 'C00010')]).
reaction(1053, [reactant(cytosol, 1, 'C00229'), reactant(cytosol, 1, 'C00024')], <=>, [reactant(cytosol, 1, 'C03939'), reactant(cytosol, 1, 'C00010')]).
reaction(1052, [reactant(cytosol, 1, 'C01209'), reactant(cytosol, 1, 'C00173')], <=>, [reactant(cytosol, 1, 'C00229'), reactant(cytosol, 1, 'C00011'), reactant(cytosol, 1, 'C00685')]).
reaction(1051, [reactant(cytosol, 1, 'C01209'), reactant(cytosol, 1, 'C03939')], <=>, [reactant(cytosol, 1, 'C00229'), reactant(cytosol, 1, 'C00011'), reactant(cytosol, 1, 'C05744')]).
reaction(1050, [reactant(cytosol, 1, 'C01209'), reactant(cytosol, 1, 'C05223')], <=>, [reactant(cytosol, 1, 'C00229'), reactant(cytosol, 1, 'C00011'), reactant(cytosol, 1, 'C05759')]).
reaction(1049, [reactant(cytosol, 1, 'C01209'), reactant(cytosol, 1, 'C05745')], <=>, [reactant(cytosol, 1, 'C00229'), reactant(cytosol, 1, 'C00011'), reactant(cytosol, 1, 'C05746')]).
reaction(1048, [reactant(cytosol, 1, 'C01209'), reactant(cytosol, 1, 'C05749')], <=>, [reactant(cytosol, 1, 'C00229'), reactant(cytosol, 1, 'C00011'), reactant(cytosol, 1, 'C05750')]).
reaction(1047, [reactant(cytosol, 1, 'C01209'), reactant(cytosol, 1, 'C05752')], <=>, [reactant(cytosol, 1, 'C00229'), reactant(cytosol, 1, 'C00011'), reactant(cytosol, 1, 'C05753')]).
reaction(1046, [reactant(cytosol, 1, 'C01209'), reactant(cytosol, 1, 'C05755')], <=>, [reactant(cytosol, 1, 'C00229'), reactant(cytosol, 1, 'C00011'), reactant(cytosol, 1, 'C05756')]).
reaction(1045, [reactant(cytosol, 1, 'C01209'), reactant(cytosol, 1, 'C05761')], <=>, [reactant(cytosol, 1, 'C00229'), reactant(cytosol, 1, 'C00011'), reactant(cytosol, 1, 'C05762')]).
reaction(1044, [reactant(cytosol, 1, 'C00579'), reactant(cytosol, 1, 'C00091')], <=>, [reactant(cytosol, 1, 'C01169'), reactant(cytosol, 1, 'C00010')]).
reaction(1043, [reactant(cytosol, 1, 'C00579'), reactant(cytosol, 1, 'C00527')], <=>, [reactant(cytosol, 1, 'C06157'), reactant(cytosol, 1, 'C00010')]).
reaction(1042, [reactant(cytosol, 2, 'C04332')], <=>, [reactant(cytosol, 1, 'C04732'), reactant(cytosol, 1, 'C00255')]).
reaction(1041, [reactant(cytosol, 1, 'C00009'), reactant(cytosol, 1, 'C04332')], <=>, [reactant(cytosol, 1, 'C04454'), reactant(cytosol, 1, 'C00117')]).
reaction(1040, [reactant(cytosol, 1, 'C00001'), reactant(cytosol, 1, 'C00288'), reactant(cytosol, 1, 'C00064'), reactant(cytosol, 2, 'C00002')], <=>, [reactant(cytosol, 1, 'C00169'), reactant(cytosol, 1, 'C00025'), reactant(cytosol, 1, 'C00009'), reactant(cytosol, 2, 'C00008')]).
reaction(1039, [reactant(cytosol, 1, 'C00003'), reactant(cytosol, 1, 'C00216')], <=>, [reactant(cytosol, 1, 'C00004'), reactant(cytosol, 1, 'C00652')]).
reaction(1038, [reactant(cytosol, 1, 'C00003'), reactant(cytosol, 1, 'C01227')], <=>, [reactant(cytosol, 1, 'C00080'), reactant(cytosol, 1, 'C00004'), reactant(cytosol, 1, 'C00280')]).
reaction(1037, [reactant(cytosol, 1, 'C00006'), reactant(cytosol, 1, 'C01227')], <=>, [reactant(cytosol, 1, 'C00080'), reactant(cytosol, 1, 'C00005'), reactant(cytosol, 1, 'C00280')]).
reaction(1036, [reactant(cytosol, 1, 'C00003'), reactant(cytosol, 1, 'C01953')], <=>, [reactant(cytosol, 1, 'C00080'), reactant(cytosol, 1, 'C00004'), reactant(cytosol, 1, 'C00410')]).
reaction(1035, [reactant(cytosol, 1, 'C00006'), reactant(cytosol, 1, 'C01953')], <=>, [reactant(cytosol, 1, 'C00080'), reactant(cytosol, 1, 'C00005'), reactant(cytosol, 1, 'C00410')]).
reaction(1034, [reactant(cytosol, 1, 'C00004'), reactant(cytosol, 1, 'C00080'), reactant(cytosol, 1, 'C00535')], <=>, [reactant(cytosol, 1, 'C00003'), reactant(cytosol, 1, 'C04295')]).
reaction(1033, [reactant(cytosol, 1, 'C00005'), reactant(cytosol, 1, 'C00080'), reactant(cytosol, 1, 'C00535')], <=>, [reactant(cytosol, 1, 'C00006'), reactant(cytosol, 1, 'C04295')]).
reaction(1032, [reactant(cytosol, 1, 'C00004'), reactant(cytosol, 1, 'C00080'), reactant(cytosol, 1, 'C00735')], <=>, [reactant(cytosol, 1, 'C00003'), reactant(cytosol, 1, 'C05489')]).
reaction(1031, [reactant(cytosol, 1, 'C00003'), reactant(cytosol, 1, 'C03836')], <=>, [reactant(cytosol, 1, 'C00004'), reactant(cytosol, 1, 'C01034')]).
reaction(1030, [reactant(cytosol, 1, 'C00003'), reactant(cytosol, 1, 'C05138')], <=>, [reactant(cytosol, 1, 'C00080'), reactant(cytosol, 1, 'C00004'), reactant(cytosol, 1, 'C01176')]).
reaction(1029, [reactant(cytosol, 1, 'C00006'), reactant(cytosol, 1, 'C05138')], <=>, [reactant(cytosol, 1, 'C00080'), reactant(cytosol, 1, 'C00005'), reactant(cytosol, 1, 'C01176')]).
reaction(1028, [reactant(cytosol, 1, 'C00003'), reactant(cytosol, 1, 'C05485')], <=>, [reactant(cytosol, 1, 'C00080'), reactant(cytosol, 1, 'C00004'), reactant(cytosol, 1, 'C03205')]).
reaction(1027, [reactant(cytosol, 1, 'C00006'), reactant(cytosol, 1, 'C05485')], <=>, [reactant(cytosol, 1, 'C00080'), reactant(cytosol, 1, 'C00005'), reactant(cytosol, 1, 'C03205')]).
reaction(1026, [reactant(cytosol, 1, 'C00004'), reactant(cytosol, 1, 'C00080'), reactant(cytosol, 1, 'C05140')], <=>, [reactant(cytosol, 1, 'C00003'), reactant(cytosol, 1, 'C05139')]).
reaction(1025, [reactant(cytosol, 1, 'C00005'), reactant(cytosol, 1, 'C00080'), reactant(cytosol, 1, 'C05140')], <=>, [reactant(cytosol, 1, 'C00006'), reactant(cytosol, 1, 'C05139')]).
reaction(1024, [reactant(cytosol, 1, 'C00004'), reactant(cytosol, 1, 'C00080'), reactant(cytosol, 1, 'C05488')], <=>, [reactant(cytosol, 1, 'C00003'), reactant(cytosol, 1, 'C05487')]).
reaction(1023, [reactant(cytosol, 1, 'C00007'), reactant(cytosol, 1, 'C00652')], <=>, [reactant(cytosol, 1, 'C00027'), reactant(cytosol, 1, 'C06316')]).
reaction(1022, [reactant(cytosol, 1, 'C00080'), reactant(cytosol, 1, 'C00005'), reactant(cytosol, 1, 'C00007'), reactant(cytosol, 1, 'C01724')], <=>, [reactant(cytosol, 1, 'C00006'), reactant(cytosol, 1, 'C00058'), reactant(cytosol, 1, 'C05108')]).
reaction(1021, [reactant(cytosol, 1, 'C00006'), reactant(cytosol, 1, 'C05108')], <=>, [reactant(cytosol, 1, 'C00080'), reactant(cytosol, 1, 'C00005'), reactant(cytosol, 1, 'C11455')]).
reaction(1020, [reactant(cytosol, 1, 'C00006'), reactant(cytosol, 1, 'C01694')], <=>, [reactant(cytosol, 1, 'C00080'), reactant(cytosol, 1, 'C00005'), reactant(cytosol, 1, 'C05440')]).
reaction(1019, [reactant(cytosol, 1, 'C00001'), reactant(cytosol, 1, 'C00003'), reactant(cytosol, 1, 'C00025')], <=>, [reactant(cytosol, 1, 'C00080'), reactant(cytosol, 1, 'C00004'), reactant(cytosol, 1, 'C00014'), reactant(cytosol, 1, 'C00026')]).
reaction(1018, [reactant(cytosol, 1, 'C00006'), reactant(cytosol, 2, 'C00025')], <=>, [reactant(cytosol, 1, 'C00005'), reactant(cytosol, 1, 'C00026'), reactant(cytosol, 1, 'C00064')]).
reaction(1017, [reactant(cytosol, 1, 'C00399'), reactant(cytosol, 1, 'C04570')], <=>, [reactant(cytosol, 1, 'C00390'), reactant(cytosol, 1, 'C04253')]).
reaction(1016, [reactant(cytosol, 2, 'C00996'), reactant(cytosol, 1, 'C00004')], <=>, [reactant(cytosol, 2, 'C00999'), reactant(cytosol, 1, 'C00003')]).
reaction(1015, [reactant(cytosol, 1, 'C00005'), reactant(cytosol, 1, 'C00472')], <=>, [reactant(cytosol, 1, 'C00006'), reactant(cytosol, 1, 'C05309')]).
reaction(1014, [reactant(cytosol, 1, 'C00005'), reactant(cytosol, 1, 'C00028')], <=>, [reactant(cytosol, 1, 'C00006'), reactant(cytosol, 1, 'C00030')]).
reaction(1013, [reactant(cytosol, 1, 'C00004'), reactant(cytosol, 1, 'C00028')], <=>, [reactant(cytosol, 1, 'C00003'), reactant(cytosol, 1, 'C00030')]).
reaction(1012, [reactant(cytosol, 1, 'C00004'), reactant(cytosol, 1, 'C00268')], <=>, [reactant(cytosol, 1, 'C00003'), reactant(cytosol, 1, 'C00272')]).
reaction(1011, [reactant(cytosol, 1, 'C00005'), reactant(cytosol, 1, 'C00268')], <=>, [reactant(cytosol, 1, 'C00006'), reactant(cytosol, 1, 'C00272')]).
reaction(1010, [reactant(cytosol, 1, 'C00003'), reactant(cytosol, 1, 'C00579')], <=>, [reactant(cytosol, 1, 'C00004'), reactant(cytosol, 1, 'C00248')]).
reaction(1009, [reactant(cytosol, 1, 'C00006'), reactant(cytosol, 1, 'C02972')], <=>, [reactant(cytosol, 1, 'C00005'), reactant(cytosol, 1, 'C02051')]).
reaction(1008, [reactant(cytosol, 1, 'C00001'), reactant(cytosol, 1, 'C00343'), reactant(cytosol, 1, 'C03023')], <=>, [reactant(cytosol, 1, 'C00342'), reactant(cytosol, 1, 'C03895')]).
reaction(1007, [reactant(cytosol, 2, 'C00126'), reactant(cytosol, 1, 'C00027')], <=>, [reactant(cytosol, 2, 'C00001'), reactant(cytosol, 2, 'C00125')]).
reaction(1006, [reactant(cytosol, 1, 'C00007'), reactant(cytosol, 1, 'C03024'), reactant(cytosol, 1, 'C01598')], <=>, [reactant(cytosol, 1, 'C00001'), reactant(cytosol, 1, 'C03161'), reactant(cytosol, 1, 'C05643')]).
reaction(1005, [reactant(cytosol, 1, 'C00007'), reactant(cytosol, 1, 'C00162'), reactant(cytosol, 1, 'C03024')], <=>, [reactant(cytosol, 1, 'C00001'), reactant(cytosol, 1, 'C03161'), reactant(cytosol, 1, 'C05102')]).
reaction(1004, [reactant(cytosol, 1, 'C00007'), reactant(cytosol, 1, 'C01371'), reactant(cytosol, 1, 'C03024')], <=>, [reactant(cytosol, 1, 'C00001'), reactant(cytosol, 1, 'C01335'), reactant(cytosol, 1, 'C03161')]).
reaction(1003, [reactant(cytosol, 1, 'C00001'), reactant(cytosol, 1, 'C06604')], <=>, [reactant(cytosol, 1, 'C00283'), reactant(cytosol, 1, 'C06606')]).
reaction(1002, [reactant(cytosol, 1, 'C00007'), reactant(cytosol, 1, 'C00030'), reactant(cytosol, 1, 'C00412')], <=>, [reactant(cytosol, 2, 'C00001'), reactant(cytosol, 1, 'C00028'), reactant(cytosol, 1, 'C00510')]).
reaction(1001, [reactant(cytosol, 2, 'C00080'), reactant(cytosol, 2, 'C00704')], <=>, [reactant(cytosol, 1, 'C00007'), reactant(cytosol, 1, 'C00027')]).
reaction(1000, [reactant(cytosol, 2, 'C00023'), reactant(cytosol, 1, 'C00003')], <=>, [reactant(cytosol, 2, 'C00023'), reactant(cytosol, 1, 'C00080'), reactant(cytosol, 1, 'C00004')]).
reaction(999, [reactant(cytosol, 1, 'C00066'), reactant(cytosol, 1, 'C00019')], <=>, [reactant(cytosol, 1, 'C04158'), reactant(cytosol, 1, 'C00021')]).
reaction(998, [reactant(cytosol, 1, 'C00066'), reactant(cytosol, 1, 'C00019')], <=>, [reactant(cytosol, 1, 'C04728'), reactant(cytosol, 1, 'C00021')]).
reaction(997, [reactant(cytosol, 1, 'C02743'), reactant(cytosol, 1, 'C04250')], <=>, [reactant(cytosol, 1, 'C11475'), reactant(cytosol, 1, 'C03800')]).
reaction(996, [reactant(cytosol, 1, 'C04506'), reactant(cytosol, 1, 'C00019')], <=>, [reactant(cytosol, 1, 'C04748'), reactant(cytosol, 1, 'C00021')]).
reaction(995, [reactant(cytosol, 1, 'C05200'), reactant(cytosol, 1, 'C00019')], <=>, [reactant(cytosol, 1, 'C05313'), reactant(cytosol, 1, 'C00021')]).
reaction(994, [reactant(cytosol, 1, 'C00187'), reactant(cytosol, 1, 'C00040')], <=>, [reactant(cytosol, 1, 'C02530'), reactant(cytosol, 1, 'C00010')]).
reaction(993, [reactant(cytosol, 1, 'C01429'), reactant(cytosol, 1, 'C00024')], <=>, [reactant(cytosol, 1, 'C01997'), reactant(cytosol, 1, 'C00010')]).
reaction(992, [reactant(cytosol, 1, 'C00069'), reactant(cytosol, 1, 'C00024')], <=>, [reactant(cytosol, 1, 'C01883'), reactant(cytosol, 1, 'C00010')]).
reaction(991, [reactant(cytosol, 1, 'C00229'), reactant(cytosol, 1, 'C00083')], <=>, [reactant(cytosol, 1, 'C01209'), reactant(cytosol, 1, 'C00010')]).
reaction(990, [reactant(cytosol, 1, 'C00003'), reactant(cytosol, 1, 'C05745')], <=>, [reactant(cytosol, 1, 'C00004'), reactant(cytosol, 1, 'C04246')]).
reaction(989, [reactant(cytosol, 1, 'C04619')], <=>, [reactant(cytosol, 1, 'C00001'), reactant(cytosol, 1, 'C05754')]).
reaction(988, [reactant(cytosol, 1, 'C04620')], <=>, [reactant(cytosol, 1, 'C00001'), reactant(cytosol, 1, 'C05751')]).
reaction(987, [reactant(cytosol, 1, 'C04633')], <=>, [reactant(cytosol, 1, 'C00001'), reactant(cytosol, 1, 'C05763')]).
reaction(986, [reactant(cytosol, 1, 'C04688')], <=>, [reactant(cytosol, 1, 'C00001'), reactant(cytosol, 1, 'C05760')]).
reaction(985, [reactant(cytosol, 1, 'C00003'), reactant(cytosol, 1, 'C05223')], <=>, [reactant(cytosol, 1, 'C00004'), reactant(cytosol, 1, 'C05758')]).
reaction(984, [reactant(cytosol, 1, 'C05747')], <=>, [reactant(cytosol, 1, 'C00001'), reactant(cytosol, 1, 'C05748')]).
reaction(983, [reactant(cytosol, 1, 'C00003'), reactant(cytosol, 1, 'C05749')], <=>, [reactant(cytosol, 1, 'C00004'), reactant(cytosol, 1, 'C05748')]).
reaction(982, [reactant(cytosol, 1, 'C00003'), reactant(cytosol, 1, 'C05752')], <=>, [reactant(cytosol, 1, 'C00004'), reactant(cytosol, 1, 'C05751')]).
reaction(981, [reactant(cytosol, 1, 'C00003'), reactant(cytosol, 1, 'C05755')], <=>, [reactant(cytosol, 1, 'C00004'), reactant(cytosol, 1, 'C05754')]).
reaction(980, [reactant(cytosol, 1, 'C05757')], <=>, [reactant(cytosol, 1, 'C00001'), reactant(cytosol, 1, 'C05758')]).
reaction(979, [reactant(cytosol, 1, 'C00003'), reactant(cytosol, 1, 'C05761')], <=>, [reactant(cytosol, 1, 'C00004'), reactant(cytosol, 1, 'C05760')]).
reaction(978, [reactant(cytosol, 1, 'C00003'), reactant(cytosol, 1, 'C05764')], <=>, [reactant(cytosol, 1, 'C00004'), reactant(cytosol, 1, 'C05763')]).
reaction(977, [reactant(cytosol, '2n', 'C00080'), reactant(cytosol, '2n', 'C00005'), reactant(cytosol, n, 'C00083'), reactant(cytosol, 1, 'C00024')], <=>, [reactant(cytosol, n, 'C00001'), reactant(cytosol, '2n', 'C00006'), reactant(cytosol, n, 'C00011'), reactant(cytosol, n, 'C00010'), reactant(cytosol, 1, 'C02843')]).
reaction(976, [reactant(cytosol, 1, 'C00641'), reactant(cytosol, 1, 'C00865')], <=>, [reactant(cytosol, 1, 'C00422'), reactant(cytosol, 1, 'C06254')]).
reaction(975, [reactant(cytosol, 1, 'C00017'), reactant(cytosol, 1, 'C02163')], <=>, [reactant(cytosol, 1, 'C02550'), reactant(cytosol, 1, 'C00066')]).
reaction(974, [reactant(cytosol, 1, 'C00017'), reactant(cytosol, 1, 'C03862')], <=>, [reactant(cytosol, 1, 'C02863'), reactant(cytosol, 1, 'C00110')]).
reaction(973, [reactant(cytosol, 1, 'C00110'), reactant(cytosol, 1, 'C00029')], <=>, [reactant(cytosol, 1, 'C01246'), reactant(cytosol, 1, 'C00015')]).
reaction(972, [reactant(cytosol, 1, 'C03021'), reactant(cytosol, 1, 'C04213')], <=>, [reactant(cytosol, 1, 'C11572'), reactant(cytosol, 1, 'C00621')]).
reaction(971, [reactant(cytosol, 1, 'C03021'), reactant(cytosol, 1, 'C05872')], <=>, [reactant(cytosol, 1, 'C05873'), reactant(cytosol, 1, 'C00621')]).
reaction(970, [reactant(cytosol, 1, 'C05862'), reactant(cytosol, 1, 'C00096')], <=>, [reactant(cytosol, 1, 'C05863'), reactant(cytosol, 1, 'C00035')]).
reaction(969, [reactant(cytosol, 1, 'C05863'), reactant(cytosol, 1, 'C00096')], <=>, [reactant(cytosol, 1, 'C05864'), reactant(cytosol, 1, 'C00035')]).
reaction(968, [reactant(cytosol, 1, 'C00066'), reactant(cytosol, 1, 'C00129')], <=>, [reactant(cytosol, 1, 'C04432'), reactant(cytosol, 1, 'C00013')]).
reaction(967, [reactant(cytosol, 1, 'C00315'), reactant(cytosol, 1, 'C07281')], <=>, [reactant(cytosol, 1, 'C00986'), reactant(cytosol, 1, 'C07282')]).
reaction(966, [reactant(cytosol, 1, 'C00001'), reactant(cytosol, 1, 'C01118')], <=>, [reactant(cytosol, 1, 'C00014'), reactant(cytosol, 1, 'C00042'), reactant(cytosol, 1, 'C00109')]).
reaction(965, [reactant(cytosol, 1, 'C00297'), reactant(cytosol, 1, 'C01118')], <=>, [reactant(cytosol, 1, 'C00042'), reactant(cytosol, 1, 'C00155')]).
reaction(964, [reactant(cytosol, 1, 'C00042'), reactant(cytosol, 1, 'C00542')], <=>, [reactant(cytosol, 1, 'C00097'), reactant(cytosol, 1, 'C01118')]).
reaction(963, [reactant(cytosol, 1, 'C00320'), reactant(cytosol, 1, 'C00979')], <=>, [reactant(cytosol, 1, 'C00033'), reactant(cytosol, 1, 'C05824')]).
reaction(962, [reactant(cytosol, 1, 'C00097'), reactant(cytosol, 1, 'C01118')], <=>, [reactant(cytosol, 1, 'C00042'), reactant(cytosol, 1, 'C02291')]).
reaction(961, [reactant(cytosol, 1, 'C05688'), reactant(cytosol, 1, 'C05702')], <=>, [reactant(cytosol, 1, 'C00009'), reactant(cytosol, 1, 'C05699')]).
reaction(960, [reactant(cytosol, 1, 'C05688'), reactant(cytosol, 1, 'C05700')], <=>, [reactant(cytosol, 1, 'C00033'), reactant(cytosol, 1, 'C05699')]).
reaction(959, [reactant(cytosol, 1, 'C05688'), reactant(cytosol, 1, 'C05701')], <=>, [reactant(cytosol, 1, 'C00042'), reactant(cytosol, 1, 'C05699')]).
reaction(958, [reactant(cytosol, 1, 'C00124'), reactant(cytosol, 1, 'C00002')], <=>, [reactant(cytosol, 1, 'C00446'), reactant(cytosol, 1, 'C00008')]).
reaction(957, [reactant(cytosol, 1, 'C00257'), reactant(cytosol, 1, 'C00002')], <=>, [reactant(cytosol, 1, 'C00345'), reactant(cytosol, 1, 'C00008')]).
reaction(956, [reactant(cytosol, 1, 'C00017'), reactant(cytosol, 1, 'C00002')], <=>, [reactant(cytosol, 1, 'C00562'), reactant(cytosol, 1, 'C00008')]).
reaction(955, [reactant(cytosol, 1, 'C00017'), reactant(cytosol, 1, 'C00002')], <=>, [reactant(cytosol, 1, 'C02449'), reactant(cytosol, 1, 'C00008')]).
reaction(954, [reactant(cytosol, 1, 'C00455'), reactant(cytosol, 1, 'C00002')], <=>, [reactant(cytosol, 1, 'C00003'), reactant(cytosol, 1, 'C00013')]).
reaction(953, [reactant(cytosol, 1, 'C01185'), reactant(cytosol, 1, 'C00002')], <=>, [reactant(cytosol, 1, 'C00857'), reactant(cytosol, 1, 'C00013')]).
reaction(952, [reactant(cytosol, 1, 'C00046'), reactant(cytosol, 1, 'C00002')], <=>, [reactant(cytosol, 1, 'C00046'), reactant(cytosol, 1, 'C00013')]).
reaction(951, [reactant(cytosol, 1, 'C00046'), reactant(cytosol, 1, 'C00044')], <=>, [reactant(cytosol, 1, 'C00046'), reactant(cytosol, 1, 'C00013')]).
reaction(950, [reactant(cytosol, 1, 'C00046'), reactant(cytosol, 1, 'C00063')], <=>, [reactant(cytosol, 1, 'C00046'), reactant(cytosol, 1, 'C00013')]).
reaction(949, [reactant(cytosol, 1, 'C00046'), reactant(cytosol, 1, 'C00075')], <=>, [reactant(cytosol, 1, 'C00046'), reactant(cytosol, 1, 'C00013')]).
reaction(948, [reactant(cytosol, 1, 'C00046'), reactant(cytosol, 1, 'C00201')], <=>, [reactant(cytosol, 1, 'C00046'), reactant(cytosol, 1, 'C00013')]).
reaction(947, [reactant(cytosol, 1, 'C00039'), reactant(cytosol, 1, 'C00131')], <=>, [reactant(cytosol, 1, 'C00039'), reactant(cytosol, 1, 'C00013')]).
reaction(946, [reactant(cytosol, 1, 'C00039'), reactant(cytosol, 1, 'C00286')], <=>, [reactant(cytosol, 1, 'C00039'), reactant(cytosol, 1, 'C00013')]).
reaction(945, [reactant(cytosol, 1, 'C00039'), reactant(cytosol, 1, 'C00458')], <=>, [reactant(cytosol, 1, 'C00039'), reactant(cytosol, 1, 'C00013')]).
reaction(944, [reactant(cytosol, 1, 'C00039'), reactant(cytosol, 1, 'C00459')], <=>, [reactant(cytosol, 1, 'C00039'), reactant(cytosol, 1, 'C00013')]).
reaction(943, [reactant(cytosol, 1, 'C00039'), reactant(cytosol, 1, 'C00677')], <=>, [reactant(cytosol, 1, 'C00039'), reactant(cytosol, 1, 'C00013')]).
reaction(942, [reactant(cytosol, 1, 'C02100'), reactant(cytosol, 1, 'C00044')], <=>, [reactant(cytosol, 1, 'C02407'), reactant(cytosol, 1, 'C00013')]).
reaction(941, [reactant(cytosol, 1, 'C00110'), reactant(cytosol, 1, 'C00043')], <=>, [reactant(cytosol, 1, 'C04500'), reactant(cytosol, 1, 'C00105')]).
reaction(940, [reactant(cytosol, 1, 'C01326'), reactant(cytosol, 1, 'C00320')], <=>, [reactant(cytosol, 1, 'C01755'), reactant(cytosol, 1, 'C00094')]).
reaction(939, [reactant(cytosol, 1, 'C00001'), reactant(cytosol, 1, 'C02391')], <=>, [reactant(cytosol, 1, 'C00060'), reactant(cytosol, 1, 'C00069')]).
reaction(938, [reactant(cytosol, 1, 'C00001'), reactant(cytosol, 1, 'C00422')], <=>, [reactant(cytosol, 1, 'C00060'), reactant(cytosol, 1, 'C00165')]).
reaction(937, [reactant(cytosol, 1, 'C00001'), reactant(cytosol, 1, 'C00422')], <=>, [reactant(cytosol, 1, 'C00162'), reactant(cytosol, 1, 'C00641')]).
reaction(936, [reactant(cytosol, 1, 'C00001'), reactant(cytosol, 1, 'C00641')], <=>, [reactant(cytosol, 1, 'C00162'), reactant(cytosol, 1, 'C01885')]).
reaction(935, [reactant(cytosol, 1, 'C00001'), reactant(cytosol, 1, 'C00641')], <=>, [reactant(cytosol, 1, 'C00162'), reactant(cytosol, 1, 'C02112')]).
reaction(934, [reactant(cytosol, 1, 'C00001'), reactant(cytosol, 1, 'C00165')], <=>, [reactant(cytosol, 1, 'C00060'), reactant(cytosol, 1, 'C01885')]).
reaction(933, [reactant(cytosol, 2, 'C00001'), reactant(cytosol, 1, 'C00157')], <=>, [reactant(cytosol, 2, 'C00162'), reactant(cytosol, 1, 'C00670')]).
reaction(932, [reactant(cytosol, 1, 'C00060'), reactant(cytosol, 1, 'C00670')], <=>, [reactant(cytosol, 1, 'C00001'), reactant(cytosol, 1, 'C01178')]).
reaction(931, [reactant(cytosol, 1, 'C00001'), reactant(cytosol, 1, 'C04230')], <=>, [reactant(cytosol, 1, 'C00162'), reactant(cytosol, 1, 'C00670')]).
reaction(930, [reactant(cytosol, 1, 'C00001'), reactant(cytosol, 1, 'C04233')], <=>, [reactant(cytosol, 1, 'C00162'), reactant(cytosol, 1, 'C00670')]).
reaction(929, [reactant(cytosol, 1, 'C00001'), reactant(cytosol, 1, 'C04517')], <=>, [reactant(cytosol, 1, 'C00670'), reactant(cytosol, 1, 'C06015')]).
reaction(928, [reactant(cytosol, 1, 'C00001'), reactant(cytosol, 1, 'C03880')], <=>, [reactant(cytosol, 1, 'C00066'), reactant(cytosol, 1, 'C03523')]).
reaction(927, [reactant(cytosol, 1, 'C00001'), reactant(cytosol, 1, 'C04431')], <=>, [reactant(cytosol, 1, 'C02222')]).
reaction(926, [reactant(cytosol, 1, 'C00001'), reactant(cytosol, 1, 'C07090')], <=>, [reactant(cytosol, 1, 'C07091')]).
reaction(925, [reactant(cytosol, 1, 'C00001'), reactant(cytosol, 1, 'C04706')], <=>, [reactant(cytosol, 1, 'C06329')]).
reaction(924, [reactant(cytosol, 1, 'C00001'), reactant(cytosol, 1, 'C00154')], <=>, [reactant(cytosol, 1, 'C00249'), reactant(cytosol, 1, 'C00010')]).
reaction(923, [reactant(cytosol, 1, 'C00001'), reactant(cytosol, 1, 'C04090')], <=>, [reactant(cytosol, 1, 'C00145'), reactant(cytosol, 1, 'C00496')]).
reaction(922, [reactant(cytosol, 1, 'C00001'), reactant(cytosol, 1, 'C00061')], <=>, [reactant(cytosol, 1, 'C00009'), reactant(cytosol, 1, 'C00255')]).
reaction(921, [reactant(cytosol, 1, 'C00001'), reactant(cytosol, 1, 'C01153')], <=>, [reactant(cytosol, 1, 'C00009'), reactant(cytosol, 1, 'C00069')]).
reaction(920, [reactant(cytosol, 1, 'C00001'), reactant(cytosol, 1, 'C03360')], <=>, [reactant(cytosol, 1, 'C00009'), reactant(cytosol, 1, 'C00870')]).
reaction(919, [reactant(cytosol, 1, 'C00001'), reactant(cytosol, 1, 'C00562')], <=>, [reactant(cytosol, 1, 'C00009'), reactant(cytosol, 1, 'C00017')]).
reaction(918, [reactant(cytosol, 1, 'C00001'), reactant(cytosol, 1, 'C03475')], <=>, [reactant(cytosol, 1, 'C00009'), reactant(cytosol, 1, 'C00419')]).
reaction(917, [reactant(cytosol, 1, 'C00001'), reactant(cytosol, 1, 'C01167')], <=>, [reactant(cytosol, 1, 'C00009'), reactant(cytosol, 1, 'C00585')]).
reaction(916, [reactant(cytosol, 1, 'C00001'), reactant(cytosol, 1, 'C00354')], <=>, [reactant(cytosol, 1, 'C00009'), reactant(cytosol, 1, 'C01094')]).
reaction(915, [reactant(cytosol, 1, 'C00001'), reactant(cytosol, 1, 'C06369')], <=>, [reactant(cytosol, 1, 'C00009'), reactant(cytosol, 1, 'C00586')]).
reaction(914, [reactant(cytosol, 1, 'C00001'), reactant(cytosol, 1, 'C00157')], <=>, [reactant(cytosol, 1, 'C00114'), reactant(cytosol, 1, 'C00416')]).
reaction(913, [reactant(cytosol, 1, 'C00001'), reactant(cytosol, 1, 'C00350')], <=>, [reactant(cytosol, 1, 'C00416'), reactant(cytosol, 1, 'C00189')]).
reaction(912, [reactant(cytosol, 1, 'C00001'), reactant(cytosol, 1, 'C03120')], <=>, [reactant(cytosol, 1, 'C00093'), reactant(cytosol, 1, 'C00069')]).
reaction(911, [reactant(cytosol, 1, 'C00001'), reactant(cytosol, 1, 'C00670')], <=>, [reactant(cytosol, 1, 'C00093'), reactant(cytosol, 1, 'C00114')]).
reaction(910, [reactant(cytosol, 1, 'C00001'), reactant(cytosol, 1, 'C01233')], <=>, [reactant(cytosol, 1, 'C00093'), reactant(cytosol, 1, 'C00189')]).
reaction(909, [reactant(cytosol, 1, 'C00001'), reactant(cytosol, 1, 'C00369')], <=>, [reactant(cytosol, 1, 'C00267')]).
reaction(908, [reactant(cytosol, 1, 'C00001'), reactant(cytosol, 1, 'C00461')], <=>, [reactant(cytosol, 1, 'C00140')]).
reaction(907, [reactant(cytosol, 1, 'C00001'), reactant(cytosol, 1, 'C00461')], <=>, [reactant(cytosol, 1, 'C03518')]).
reaction(906, [reactant(cytosol, 1, 'C00001'), reactant(cytosol, 1, 'C00470')], <=>, [reactant(cytosol, 1, 'C00333')]).
reaction(905, [reactant(cytosol, 1, 'C00001'), reactant(cytosol, 1, 'C00470')], <=>, [reactant(cytosol, 1, 'C00470'), reactant(cytosol, 1, 'C04733')]).
reaction(904, [reactant(cytosol, 1, 'C00001'), reactant(cytosol, 1, 'C05873')], <=>, [reactant(cytosol, 1, 'C00267'), reactant(cytosol, 1, 'C05874')]).
reaction(903, [reactant(cytosol, 4, 'C00001'), reactant(cytosol, 1, 'C05876')], <=>, [reactant(cytosol, 4, 'C00936'), reactant(cytosol, 1, 'C05881')]).
reaction(902, [reactant(cytosol, 1, 'C00001'), reactant(cytosol, 1, 'C00909')], <=>, [reactant(cytosol, 1, 'C02165')]).
reaction(901, [reactant(cytosol, 1, 'C00001'), reactant(cytosol, 1, 'C01288')], <=>, [reactant(cytosol, 1, 'C00033'), reactant(cytosol, 1, 'C04248')]).
reaction(900, [reactant(cytosol, 1, 'C00001'), reactant(cytosol, 1, 'G00143')], <=>, [reactant(cytosol, 1, 'C00033'), reactant(cytosol, 1, 'G00144')]).
reaction(899, [reactant(cytosol, 1, 'C00001'), reactant(cytosol, 1, 'C00242')], <=>, [reactant(cytosol, 1, 'C00014'), reactant(cytosol, 1, 'C00385')]).
reaction(898, [reactant(cytosol, 1, 'C00001'), reactant(cytosol, 1, 'C00130')], <=>, [reactant(cytosol, 1, 'C04734')]).
reaction(897, [reactant(cytosol, 2, 'C00001'), reactant(cytosol, 1, 'C00002')], <=>, [reactant(cytosol, 2, 'C00009'), reactant(cytosol, 1, 'C00020')]).
reaction(896, [reactant(cytosol, 1, 'C00001'), reactant(cytosol, 1, 'C00002')], <=>, [reactant(cytosol, 1, 'C00009'), reactant(cytosol, 1, 'C00008')]).
reaction(895, [reactant(cytosol, 1, 'C00001'), reactant(cytosol, 1, 'C00008')], <=>, [reactant(cytosol, 1, 'C00009'), reactant(cytosol, 1, 'C00020')]).
reaction(894, [reactant(cytosol, 1, 'C00001'), reactant(cytosol, 1, 'C00015')], <=>, [reactant(cytosol, 1, 'C00009'), reactant(cytosol, 1, 'C00105')]).
reaction(893, [reactant(cytosol, 1, 'C00001'), reactant(cytosol, 1, 'C00075')], <=>, [reactant(cytosol, 1, 'C00009'), reactant(cytosol, 1, 'C00015')]).
reaction(892, [reactant(cytosol, 1, 'C00001'), reactant(cytosol, 1, 'C00035')], <=>, [reactant(cytosol, 1, 'C00009'), reactant(cytosol, 1, 'C00144')]).
reaction(891, [reactant(cytosol, 1, 'C00001'), reactant(cytosol, 1, 'C00044')], <=>, [reactant(cytosol, 1, 'C00009'), reactant(cytosol, 1, 'C00035')]).
reaction(890, [reactant(cytosol, 1, 'C00001'), reactant(cytosol, 1, 'C00112')], <=>, [reactant(cytosol, 1, 'C00009'), reactant(cytosol, 1, 'C00055')]).
reaction(889, [reactant(cytosol, 1, 'C00001'), reactant(cytosol, 1, 'C00063')], <=>, [reactant(cytosol, 1, 'C00009'), reactant(cytosol, 1, 'C00112')]).
reaction(888, [reactant(cytosol, 1, 'C00001'), reactant(cytosol, 1, 'C00081')], <=>, [reactant(cytosol, 1, 'C00009'), reactant(cytosol, 1, 'C00104')]).
reaction(887, [reactant(cytosol, 1, 'C00001'), reactant(cytosol, 1, 'C00104')], <=>, [reactant(cytosol, 1, 'C00009'), reactant(cytosol, 1, 'C00130')]).
reaction(886, [reactant(cytosol, 1, 'C00001'), reactant(cytosol, 1, 'C00363')], <=>, [reactant(cytosol, 1, 'C00009'), reactant(cytosol, 1, 'C00364')]).
reaction(885, [reactant(cytosol, 1, 'C00001'), reactant(cytosol, 1, 'C00459')], <=>, [reactant(cytosol, 1, 'C00009'), reactant(cytosol, 1, 'C00363')]).
reaction(884, [reactant(cytosol, 1, 'C00001'), reactant(cytosol, 1, 'C00890')], <=>, [reactant(cytosol, 1, 'C00009'), reactant(cytosol, 1, 'C00890')]).
reaction(883, [reactant(cytosol, 1, 'C00001'), reactant(cytosol, 1, 'C04494')], <=>, [reactant(cytosol, 1, 'C00009'), reactant(cytosol, 1, 'C01228')]).
reaction(882, [reactant(cytosol, 1, 'C00001'), reactant(cytosol, 1, 'C00301')], <=>, [reactant(cytosol, 1, 'C00117'), reactant(cytosol, 1, 'C00020')]).
reaction(881, [reactant(cytosol, 1, 'C00022')], <=>, [reactant(cytosol, 1, 'C00011'), reactant(cytosol, 1, 'C00084')]).
reaction(880, [reactant(cytosol, 1, 'C00161')], <=>, [reactant(cytosol, 1, 'C00011'), reactant(cytosol, 1, 'C00071')]).
reaction(879, [reactant(cytosol, 1, 'C00068'), reactant(cytosol, 1, 'C00084')], <=>, [reactant(cytosol, 1, 'C05125')]).
reaction(878, [reactant(cytosol, 1, 'C01120')], <=>, [reactant(cytosol, 1, 'C00517'), reactant(cytosol, 1, 'C00346')]).
reaction(877, [reactant(cytosol, 1, 'C03103')], <=>, [reactant(cytosol, 2, 'C08249')]).
reaction(876, [reactant(cytosol, 1, 'C02225')], <=>, [reactant(cytosol, 1, 'C00001'), reactant(cytosol, 1, 'C04225')]).
reaction(875, [reactant(cytosol, 1, 'C00065')], <=>, [reactant(cytosol, 1, 'C00014'), reactant(cytosol, 1, 'C00022')]).
reaction(874, [reactant(cytosol, 1, 'C00065')], <=>, [reactant(cytosol, 1, 'C00001'), reactant(cytosol, 1, 'C02218')]).
reaction(873, [reactant(cytosol, 1, 'C00524')], <=>, [reactant(cytosol, 1, 'C00032'), reactant(cytosol, 1, 'C02248')]).
reaction(872, [reactant(cytosol, 1, 'C02416')], <=>, [reactant(cytosol, 1, 'C00032'), reactant(cytosol, 1, 'C02248')]).
reaction(871, [reactant(cytosol, 1, 'C00267')], <=>, [reactant(cytosol, 1, 'C00221')]).
reaction(870, [reactant(cytosol, 1, 'C03798')], <=>, [reactant(cytosol, 1, 'C03633')]).
reaction(869, [reactant(cytosol, 1, 'C00275')], <=>, [reactant(cytosol, 1, 'C00636')]).
reaction(868, [reactant(cytosol, 1, 'C00787'), reactant(cytosol, 1, 'C00082'), reactant(cytosol, 1, 'C00002')], <=>, [reactant(cytosol, 1, 'C02839'), reactant(cytosol, 1, 'C00013'), reactant(cytosol, 1, 'C00020')]).
reaction(867, [reactant(cytosol, 1, 'C01652'), reactant(cytosol, 1, 'C00078'), reactant(cytosol, 1, 'C00002')], <=>, [reactant(cytosol, 1, 'C03512'), reactant(cytosol, 1, 'C00013'), reactant(cytosol, 1, 'C00020')]).
reaction(866, [reactant(cytosol, 1, 'C01651'), reactant(cytosol, 1, 'C00188'), reactant(cytosol, 1, 'C00002')], <=>, [reactant(cytosol, 1, 'C02992'), reactant(cytosol, 1, 'C00013'), reactant(cytosol, 1, 'C00020')]).
reaction(865, [reactant(cytosol, 1, 'C01645'), reactant(cytosol, 1, 'C00123'), reactant(cytosol, 1, 'C00002')], <=>, [reactant(cytosol, 1, 'C02047'), reactant(cytosol, 1, 'C00013'), reactant(cytosol, 1, 'C00020')]).
reaction(864, [reactant(cytosol, 1, 'C01644'), reactant(cytosol, 1, 'C00407'), reactant(cytosol, 1, 'C00002')], <=>, [reactant(cytosol, 1, 'C03127'), reactant(cytosol, 1, 'C00013'), reactant(cytosol, 1, 'C00020')]).
reaction(863, [reactant(cytosol, 1, 'C01635'), reactant(cytosol, 1, 'C00041'), reactant(cytosol, 1, 'C00002')], <=>, [reactant(cytosol, 1, 'C00886'), reactant(cytosol, 1, 'C00013'), reactant(cytosol, 1, 'C00020')]).
reaction(862, [reactant(cytosol, 1, 'C01653'), reactant(cytosol, 1, 'C00183'), reactant(cytosol, 1, 'C00002')], <=>, [reactant(cytosol, 1, 'C02554'), reactant(cytosol, 1, 'C00013'), reactant(cytosol, 1, 'C00020')]).
reaction(861, [reactant(cytosol, 1, 'C01647'), reactant(cytosol, 1, 'C00073'), reactant(cytosol, 1, 'C00002')], <=>, [reactant(cytosol, 1, 'C02430'), reactant(cytosol, 1, 'C00013'), reactant(cytosol, 1, 'C00020')]).
reaction(860, [reactant(cytosol, 1, 'C01647'), reactant(cytosol, 1, 'C05335'), reactant(cytosol, 1, 'C00002')], <=>, [reactant(cytosol, 1, 'C05336'), reactant(cytosol, 1, 'C00013'), reactant(cytosol, 1, 'C00020')]).
reaction(859, [reactant(cytosol, 1, 'C01650'), reactant(cytosol, 1, 'C00065'), reactant(cytosol, 1, 'C00002')], <=>, [reactant(cytosol, 1, 'C02553'), reactant(cytosol, 1, 'C00013'), reactant(cytosol, 1, 'C00020')]).
reaction(858, [reactant(cytosol, 1, 'C01637'), reactant(cytosol, 1, 'C00049'), reactant(cytosol, 1, 'C00002')], <=>, [reactant(cytosol, 1, 'C06113'), reactant(cytosol, 1, 'C00013'), reactant(cytosol, 1, 'C00020')]).
reaction(857, [reactant(cytosol, 1, 'C00002'), reactant(cytosol, 1, 'C00049'), reactant(cytosol, 1, 'C01638')], <=>, [reactant(cytosol, 1, 'C00020'), reactant(cytosol, 1, 'C00013'), reactant(cytosol, 1, 'C02984')]).
reaction(856, [reactant(cytosol, 1, 'C01642'), reactant(cytosol, 1, 'C00037'), reactant(cytosol, 1, 'C00002')], <=>, [reactant(cytosol, 1, 'C02412'), reactant(cytosol, 1, 'C00013'), reactant(cytosol, 1, 'C00020')]).
reaction(855, [reactant(cytosol, 1, 'C01649'), reactant(cytosol, 1, 'C00148'), reactant(cytosol, 1, 'C00002')], <=>, [reactant(cytosol, 1, 'C02702'), reactant(cytosol, 1, 'C00013'), reactant(cytosol, 1, 'C00020')]).
reaction(854, [reactant(cytosol, 1, 'C01639'), reactant(cytosol, 1, 'C00097'), reactant(cytosol, 1, 'C00002')], <=>, [reactant(cytosol, 1, 'C03125'), reactant(cytosol, 1, 'C00013'), reactant(cytosol, 1, 'C00020')]).
reaction(853, [reactant(cytosol, 1, 'C01640'), reactant(cytosol, 1, 'C00064'), reactant(cytosol, 1, 'C00002')], <=>, [reactant(cytosol, 1, 'C02282'), reactant(cytosol, 1, 'C00013'), reactant(cytosol, 1, 'C00020')]).
reaction(852, [reactant(cytosol, 1, 'C01648'), reactant(cytosol, 1, 'C00079'), reactant(cytosol, 1, 'C00002')], <=>, [reactant(cytosol, 1, 'C03511'), reactant(cytosol, 1, 'C00013'), reactant(cytosol, 1, 'C00020')]).
reaction(851, [reactant(cytosol, 1, 'C01637'), reactant(cytosol, 1, 'C00152'), reactant(cytosol, 1, 'C00002')], <=>, [reactant(cytosol, 1, 'C03402'), reactant(cytosol, 1, 'C00013'), reactant(cytosol, 1, 'C00020')]).
reaction(850, [reactant(cytosol, 1, 'C02188'), reactant(cytosol, 1, 'C00496'), reactant(cytosol, 1, 'C00002')], <=>, [reactant(cytosol, 1, 'C03635'), reactant(cytosol, 1, 'C00013'), reactant(cytosol, 1, 'C00020')]).
reaction(849, [reactant(cytosol, 1, 'C03479'), reactant(cytosol, 1, 'C00002')], <=>, [reactant(cytosol, 1, 'C00445'), reactant(cytosol, 1, 'C00009'), reactant(cytosol, 1, 'C00008')]).
reaction(848, [reactant(cytosol, 1, 'C04736'), reactant(cytosol, 1, 'C00120'), reactant(cytosol, 1, 'C00002')], <=>, [reactant(cytosol, 1, 'C04682'), reactant(cytosol, 1, 'C00013'), reactant(cytosol, 1, 'C00020')]).
reaction(847, [reactant(cytosol, 1, 'C00120'), reactant(cytosol, 1, 'C00002')], <=>, [reactant(cytosol, 1, 'C05921'), reactant(cytosol, 1, 'C00013')]).
reaction(846, [reactant(cytosol, 1, 'C04763'), reactant(cytosol, 1, 'C00120'), reactant(cytosol, 1, 'C00002')], <=>, [reactant(cytosol, 1, 'C04727'), reactant(cytosol, 1, 'C00013'), reactant(cytosol, 1, 'C00020')]).
reaction(845, [reactant(cytosol, 1, 'C04827'), reactant(cytosol, 1, 'C00120'), reactant(cytosol, 1, 'C00002')], <=>, [reactant(cytosol, 1, 'C04801'), reactant(cytosol, 1, 'C00013'), reactant(cytosol, 1, 'C00020')]).
reaction(844, [reactant(cytosol, 1, 'C04735'), reactant(cytosol, 1, 'C00120'), reactant(cytosol, 1, 'C00002')], <=>, [reactant(cytosol, 1, 'C04681'), reactant(cytosol, 1, 'C00013'), reactant(cytosol, 1, 'C00020')]).
reaction(843, [reactant(cytosol, 1, 'C00039'), reactant(cytosol, 1, 'C00039'), reactant(cytosol, 1, 'C00002')], <=>, [reactant(cytosol, 1, 'C00039'), reactant(cytosol, 1, 'C00013'), reactant(cytosol, 1, 'C00020')]).
reaction(842, [reactant(cytosol, 1, 'C00046'), reactant(cytosol, 1, 'C00002')], <=>, [reactant(cytosol, 1, 'C02073'), reactant(cytosol, 1, 'C00013'), reactant(cytosol, 1, 'C00020')]).
reaction(841, [reactant(cytosol, 1, 'C03638'), reactant(cytosol, 1, 'C00002')], <=>, [reactant(cytosol, 1, 'C04312'), reactant(cytosol, 1, 'C00013'), reactant(cytosol, 1, 'C00020')]).
% palmitate reaction added from KEGG/yeast

reaction(1087,[reactant(cytosol,1,'C05764'), reactant(cytosol,1,'C00001')],<=>,[reactant(cytosol,1,'C00229'), reactant(cytosol,1,'C00249')]).


reaction(1, [reactant(external, 1, 'C00255'), reactant(external, 1, 'C00080')], (->), [reactant(cytosol, 1, 'C00255')]).
reaction(2, [reactant(external, 1, 'C05437')], <->, [reactant(cytosol, 1, 'C05437')]).
reaction(3, [reactant(external, 1, 'C01694')], <->, [reactant(cytosol, 1, 'C01694')]).
reaction(4, [reactant(external, 1, 'C00011')], <->, [reactant(cytosol, 1, 'C00011')]).
reaction(5, [reactant(external, 1, 'C00007')], <->, [reactant(cytosol, 1, 'C00007')]).
reaction(6, [reactant(external, 1, 'C02656')], (->), [reactant(cytosol, 1, 'C02656')]).
reaction(7, [reactant(external, 1, 'C00750')], (->), [reactant(cytosol, 1, 'C00750')]).
reaction(8, [reactant(external, 1, 'C00127')], (->), [reactant(cytosol, 1, 'C00127')]).
reaction(9, [reactant(external, 1, 'C01037'), reactant(external, 1, 'C00080')], <->, [reactant(cytosol, 1, 'C01037')]).
reaction(10, [reactant(external, 1, 'C01092'), reactant(external, 1, 'C00080')], <->, [reactant(cytosol, 1, 'C01092')]).
reaction(11, [reactant(external, 1, 'C00120'), reactant(external, 1, 'C00080')], <->, [reactant(cytosol, 1, 'C00120')]).
reaction(12, [reactant(external, 1, 'C00352')], <->, [reactant(cytosol, 1, 'C00352')]).
reaction(13, [reactant(external, 1, 'C00178')], <->, [reactant(cytosol, 1, 'C00178'), reactant(external, 1, 'C00080')]).
reaction(14, [reactant(external, 1, 'C00459')], <->, [reactant(cytosol, 1, 'C00459')]).
reaction(15, [reactant(external, 1, 'C00054')], <->, [reactant(cytosol, 1, 'C00054')]).
reaction(16, [reactant(external, 1, 'C01438')], <->, [reactant(cytosol, 1, 'C01438')]).
reaction(17, [reactant(external, 1, 'C00499')], (->), [reactant(cytosol, 1, 'C00499')]).
reaction(18, [reactant(external, 1, 'C01551')], (->), [reactant(cytosol, 1, 'C01551')]).
reaction(19, [reactant(external, 1, 'C00378'), reactant(external, 1, 'C00080')], (->), [reactant(cytosol, 1, 'C00378')]).
reaction(20, [reactant(external, 1, 'C00084')], <->, [reactant(cytosol, 1, 'C00084')]).
reaction(21, [reactant(external, 1, 'C00266')], <->, [reactant(cytosol, 1, 'C00266')]).
reaction(22, [reactant(cytosol, 1, 'C00002')], (->), [reactant(cytosol, 1, 'C00008'), reactant(cytosol, 1, 'C00009'), reactant(external, 1, 'C00080')]).
reaction(23, [reactant(cytosol, 1, 'C00002')], (->), [reactant(cytosol, 1, 'C00008'), reactant(cytosol, 1, 'C00009')]).
reaction(24, [reactant(external, 1, 'C00864'), reactant(external, 1, 'C00080')], <->, [reactant(cytosol, 1, 'C00864')]).
reaction(25, [reactant(external, 1, 'C01330')], <->, [reactant(cytosol, 1, 'C01330'), reactant(external, 1, 'C00080')]).
reaction(26, [reactant(external, 1, 'C00026'), reactant(external, 1, 'C00080')], <->, [reactant(cytosol, 1, 'C00026')]).
reaction(27, [reactant(external, 1, 'C181')], (->), [reactant(cytosol, 1, 'C181')]).
reaction(28, [reactant(external, 1, 'C01530')], (->), [reactant(cytosol, 1, 'C01530')]).
reaction(29, [reactant(external, 1, 'C161')], (->), [reactant(cytosol, 1, 'C161')]).
reaction(30, [reactant(external, 1, 'C00249')], (->), [reactant(cytosol, 1, 'C00249')]).
reaction(31, [reactant(external, 1, 'C06424')], (->), [reactant(cytosol, 1, 'C06424')]).
reaction(32, [reactant(external, 1, 'C00122'), reactant(external, 1, 'C00080')], <->, [reactant(cytosol, 1, 'C00122')]).
reaction(33, [reactant(external, 1, 'C00158'), reactant(external, 1, 'C00080')], <->, [reactant(cytosol, 1, 'C00158')]).
reaction(34, [reactant(external, 1, 'C00009'), reactant(external, 1, 'C00080')], <->, [reactant(cytosol, 1, 'C00009')]).
reaction(35, [reactant(external, 1, 'C00059')], (->), [reactant(cytosol, 1, 'C00059')]).
reaction(36, [reactant(external, 1, 'C00238'), reactant(external, 1, 'C00080')], <->, [reactant(cytosol, 1, 'C00238')]).
reaction(37, [reactant(external, 1, 'C00014')], <->, [reactant(cytosol, 1, 'C00014')]).
reaction(38, [reactant(external, 1, 'C00086'), reactant(external, 2, 'C00080')], <->, [reactant(cytosol, 1, 'C00086')]).
reaction(39, [reactant(external, 1, 'C00022'), reactant(external, 1, 'C00080')], (->), [reactant(cytosol, 1, 'C00022')]).
reaction(40, [reactant(external, 1, 'C00042'), reactant(external, 1, 'C00080')], <->, [reactant(cytosol, 1, 'C00042')]).
reaction(41, [reactant(external, 1, 'C00469')], <->, [reactant(cytosol, 1, 'C00469')]).
reaction(42, [reactant(external, 1, 'C00058')], <->, [reactant(cytosol, 1, 'C00058')]).
reaction(43, [reactant(external, 1, 'C00033'), reactant(external, 1, 'C00080')], <->, [reactant(cytosol, 1, 'C00033')]).
reaction(44, [reactant(external, 1, 'C00385')], <->, [reactant(cytosol, 1, 'C00385')]).
reaction(45, [reactant(external, 1, 'C00262'), reactant(external, 1, 'C00080')], <->, [reactant(cytosol, 1, 'C00262')]).
reaction(46, [reactant(external, 1, 'C00526'), reactant(external, 1, 'C00080')], (->), [reactant(cytosol, 1, 'C00526')]).
reaction(47, [reactant(external, 1, 'C00881'), reactant(external, 1, 'C00080')], (->), [reactant(cytosol, 1, 'C00881')]).
reaction(48, [reactant(external, 1, 'C00559'), reactant(external, 1, 'C00080')], (->), [reactant(cytosol, 1, 'C00559')]).
reaction(49, [reactant(external, 1, 'C00330'), reactant(external, 1, 'C00080')], (->), [reactant(cytosol, 1, 'C00330')]).
reaction(50, [reactant(external, 1, 'C05512'), reactant(external, 1, 'C00080')], (->), [reactant(cytosol, 1, 'C05512')]).
reaction(51, [reactant(external, 1, 'C00214'), reactant(external, 1, 'C00080')], (->), [reactant(cytosol, 1, 'C00214')]).
reaction(52, [reactant(external, 1, 'C00294'), reactant(external, 1, 'C00080')], (->), [reactant(cytosol, 1, 'C00294')]).
reaction(53, [reactant(external, 1, 'C00475'), reactant(external, 1, 'C00080')], (->), [reactant(cytosol, 1, 'C00475')]).
reaction(54, [reactant(external, 1, 'C00299'), reactant(external, 1, 'C00080')], (->), [reactant(cytosol, 1, 'C00299')]).
reaction(55, [reactant(external, 1, 'C00387'), reactant(external, 1, 'C00080')], (->), [reactant(cytosol, 1, 'C00387')]).
reaction(56, [reactant(external, 1, 'C00212'), reactant(external, 1, 'C00080')], (->), [reactant(cytosol, 1, 'C00212')]).
reaction(57, [reactant(external, 1, 'C01762'), reactant(external, 1, 'C00080')], (->), [reactant(cytosol, 1, 'C01762')]).
reaction(58, [reactant(external, 1, 'C00242'), reactant(external, 1, 'C00080')], <->, [reactant(cytosol, 1, 'C00242')]).
reaction(59, [reactant(external, 1, 'C00147'), reactant(external, 1, 'C00080')], (->), [reactant(cytosol, 1, 'C00147')]).
reaction(60, [reactant(external, 1, 'C00380'), reactant(external, 1, 'C00080')], (->), [reactant(cytosol, 1, 'C00380')]).
reaction(61, [reactant(external, 1, 'NMN'), reactant(external, 1, 'C00080')], (->), [reactant(cytosol, 1, 'NMN')]).
reaction(62, [reactant(external, 1, 'C00106'), reactant(external, 1, 'C00080')], (->), [reactant(cytosol, 1, 'C00106')]).
reaction(63, [reactant(external, 1, 'C00012'), reactant(external, 1, 'C00080')], (->), [reactant(cytosol, 1, 'C00012')]).
reaction(64, [reactant(external, 1, 'C00098'), reactant(external, 1, 'C00080')], (->), [reactant(cytosol, 1, 'C00098')]).
reaction(65, [reactant(external, 1, 'C00107'), reactant(external, 1, 'C00080')], (->), [reactant(cytosol, 1, 'C00107')]).
reaction(66, [reactant(external, 1, 'C00315'), reactant(external, 1, 'C00080')], (->), [reactant(cytosol, 1, 'C00315')]).
reaction(67, [reactant(external, 1, 'C00134'), reactant(external, 1, 'C00080')], (->), [reactant(cytosol, 1, 'C00134')]).
reaction(68, [reactant(external, 1, 'C00077'), reactant(external, 1, 'C00080')], <->, [reactant(cytosol, 1, 'C00077')]).
reaction(69, [reactant(external, 1, 'C00430'), reactant(external, 1, 'C00080')], (->), [reactant(cytosol, 1, 'C00430')]).
reaction(70, [reactant(external, 1, 'C00120'), reactant(external, 1, 'C00080')], (->), [reactant(cytosol, 1, 'C00120')]).
reaction(71, [reactant(external, 1, 'C00114'), reactant(external, 1, 'C00080')], (->), [reactant(cytosol, 1, 'C00114')]).
reaction(72, [reactant(external, 1, 'C00487')], <->, [reactant(cytosol, 1, 'C00487')]).
reaction(73, [reactant(external, 1, 'C00334'), reactant(external, 1, 'C00080')], (->), [reactant(cytosol, 1, 'C00334')]).
reaction(74, [reactant(external, 1, 'C00019'), reactant(external, 1, 'C00080')], (->), [reactant(cytosol, 1, 'C00019')]).
reaction(75, [reactant(external, 1, 'MMET'), reactant(external, 1, 'C00080')], (->), [reactant(cytosol, 1, 'MMET')]).
reaction(76, [reactant(external, 1, 'C00047'), reactant(external, 1, 'C00080')], <->, [reactant(cytosol, 1, 'C00047')]).
reaction(77, [reactant(external, 1, 'C00188'), reactant(external, 1, 'C00080')], <->, [reactant(cytosol, 1, 'C00188')]).
reaction(78, [reactant(external, 1, 'C00065'), reactant(external, 1, 'C00080')], <->, [reactant(cytosol, 1, 'C00065')]).
reaction(79, [reactant(external, 1, 'C00183'), reactant(external, 1, 'C00080')], <->, [reactant(cytosol, 1, 'C00183')]).
reaction(80, [reactant(external, 1, 'C00082'), reactant(external, 1, 'C00080')], <->, [reactant(cytosol, 1, 'C00082')]).
reaction(81, [reactant(external, 1, 'C00078'), reactant(external, 1, 'C00080')], <->, [reactant(cytosol, 1, 'C00078')]).
reaction(82, [reactant(external, 1, 'C00148'), reactant(external, 1, 'C00080')], <->, [reactant(cytosol, 1, 'C00148')]).
reaction(83, [reactant(external, 1, 'C00079'), reactant(external, 1, 'C00080')], <->, [reactant(cytosol, 1, 'C00079')]).
reaction(84, [reactant(external, 1, 'C00073'), reactant(external, 1, 'C00080')], <->, [reactant(cytosol, 1, 'C00073')]).
reaction(85, [reactant(external, 1, 'C00123'), reactant(external, 1, 'C00080')], <->, [reactant(cytosol, 1, 'C00123')]).
reaction(86, [reactant(external, 1, 'C00407'), reactant(external, 1, 'C00080')], <->, [reactant(cytosol, 1, 'C00407')]).
reaction(87, [reactant(external, 1, 'C00135'), reactant(external, 1, 'C00080')], <->, [reactant(cytosol, 1, 'C00135')]).
reaction(88, [reactant(external, 1, 'C00064'), reactant(external, 1, 'C00080')], <->, [reactant(cytosol, 1, 'C00064')]).
reaction(89, [reactant(external, 1, 'C00037'), reactant(external, 1, 'C00080')], <->, [reactant(cytosol, 1, 'C00037')]).
reaction(90, [reactant(external, 1, 'C00097'), reactant(external, 1, 'C00080')], <->, [reactant(cytosol, 1, 'C00097')]).
reaction(91, [reactant(external, 1, 'C00049'), reactant(external, 1, 'C00080')], <->, [reactant(cytosol, 1, 'C00049')]).
reaction(92, [reactant(external, 1, 'C00152'), reactant(external, 1, 'C00080')], <->, [reactant(cytosol, 1, 'C00152')]).
reaction(93, [reactant(external, 1, 'C00062'), reactant(external, 1, 'C00080')], <->, [reactant(cytosol, 1, 'C00062')]).
reaction(94, [reactant(external, 1, 'C00041'), reactant(external, 1, 'C00080')], <->, [reactant(cytosol, 1, 'C00041')]).
reaction(95, [reactant(external, 1, 'C00181')], <->, [reactant(cytosol, 1, 'C00181')]).
reaction(96, [reactant(external, 1, 'C01083'), reactant(external, 1, 'C00080')], (->), [reactant(cytosol, 1, 'C01083')]).
reaction(97, [reactant(external, 1, 'C00121'), reactant(external, 1, 'C00080')], (->), [reactant(cytosol, 1, 'C00121')]).
reaction(98, [reactant(external, 1, 'C01684'), reactant(external, 1, 'C00080')], (->), [reactant(cytosol, 1, 'C01684')]).
reaction(99, [reactant(external, 1, 'NAG'), reactant(external, 1, 'C00080')], (->), [reactant(cytosol, 1, 'NAG')]).
reaction(100, [reactant(external, 1, 'C05402'), reactant(external, 1, 'C00080')], (->), [reactant(cytosol, 1, 'C05402')]).
reaction(101, [reactant(external, 1, 'C00392'), reactant(external, 1, 'C00080')], (->), [reactant(cytosol, 1, 'C00392')]).
reaction(102, [reactant(external, 1, 'C00256'), reactant(external, 1, 'C00080')], <->, [reactant(cytosol, 1, 'C00256')]).
reaction(103, [reactant(external, 1, 'C00116')], <->, [reactant(cytosol, 1, 'C00116')]).
reaction(104, [reactant(external, 1, 'C01811'), reactant(external, 1, 'C00080')], <->, [reactant(cytosol, 1, 'C01811')]).
reaction(105, [reactant(external, 1, 'C01722'), reactant(external, 1, 'C00080')], (->), [reactant(cytosol, 1, 'C01722')]).
reaction(106, [reactant(external, 1, 'GLTL'), reactant(external, 1, 'C00080')], (->), [reactant(cytosol, 1, 'GLTL')]).
reaction(107, [reactant(external, 1, 'C02095'), reactant(external, 1, 'C00080')], <->, [reactant(cytosol, 1, 'C02095')]).
reaction(108, [reactant(external, 1, 'C00216')], <->, [reactant(cytosol, 1, 'C00216')]).
reaction(109, [reactant(external, 1, 'C01452')], <->, [reactant(cytosol, 1, 'C01452')]).
reaction(110, [reactant(external, 1, 'AMG')], <->, [reactant(cytosol, 1, 'AMG')]).
reaction(111, [reactant(external, 1, 'C00711'), reactant(cytosol, 1, 'C00026')], <->, [reactant(cytosol, 1, 'C00711'), reactant(external, 1, 'C00026')]).
reaction(112, [reactant(external, 1, 'C00711'), reactant(external, 1, 'C00080')], <->, [reactant(cytosol, 1, 'C00711')]).
reaction(113, [reactant(external, 1, 'C00089'), reactant(external, 1, 'C00080')], (->), [reactant(cytosol, 1, 'C00089')]).
reaction(114, [reactant(external, 1, 'C00089')], (->), [reactant(external, 1, 'C00267'), reactant(external, 1, 'C00095')]).
reaction(115, [reactant(external, 1, 'C00208'), reactant(external, 1, 'C00080')], (->), [reactant(cytosol, 1, 'C00208')]).
reaction(116, [reactant(external, 1, 'C00137'), reactant(external, 1, 'C00080')], (->), [reactant(cytosol, 1, 'C00137')]).
reaction(117, [reactant(external, 1, 'C00936')], (->), [reactant(cytosol, 1, 'C00936')]).
reaction(118, [reactant(external, 1, 'C00095')], (->), [reactant(cytosol, 1, 'C00095')]).
reaction(119, [reactant(external, 1, 'C00025')], <->, [reactant(cytosol, 1, 'C00025')]).
reaction(120, [reactant(external, 1, 'C00124')], (->), [reactant(cytosol, 1, 'C00124')]).
reaction(121, [reactant(external, 1, 'C00267')], (->), [reactant(cytosol, 1, 'C00267')]).
reaction(122, [reactant(cytosol, 1, 'C00093')], (->), [reactant(mitochondrion, 1, 'C00093')]).
reaction(123, [reactant(mitochondrion, 1, 'C00111')], (->), [reactant(cytosol, 1, 'C00111')]).
reaction(124, [reactant(mitochondrion, 1, 'C00026'), reactant(cytosol, 1, 'C05533')], <->, [reactant(cytosol, 1, 'C00026'), reactant(mitochondrion, 1, 'C05533')]).
reaction(125, [reactant(cytosol, 1, 'C00042'), reactant(mitochondrion, 1, 'C00122')], (->), [reactant(mitochondrion, 1, 'C00042'), reactant(cytosol, 1, 'C00122')]).
reaction(126, [reactant(cytosol, 1, 'C00021')], <->, [reactant(mitochondrion, 1, 'C00021')]).
reaction(127, [reactant(cytosol, 1, 'C00019')], <->, [reactant(mitochondrion, 1, 'C00019')]).
reaction(128, [reactant(cytosol, 1, 'OPP')], <->, [reactant(mitochondrion, 1, 'OPP')]).
reaction(129, [reactant(cytosol, 1, 'C03722')], <->, [reactant(mitochondrion, 1, 'C03722')]).
reaction(130, [reactant(cytosol, 1, 'C00415')], <->, [reactant(mitochondrion, 1, 'C00415')]).
reaction(131, [reactant(cytosol, 1, 'C00119')], <->, [reactant(mitochondrion, 1, 'C00119')]).
reaction(132, [reactant(cytosol, 1, 'C00147')], <->, [reactant(mitochondrion, 1, 'C00147')]).
reaction(133, [reactant(cytosol, 1, 'C01134')], <->, [reactant(mitochondrion, 1, 'C01134')]).
reaction(134, [reactant(cytosol, 1, 'C00416')], <->, [reactant(mitochondrion, 1, 'C00416')]).
reaction(135, [reactant(cytosol, 1, 'C00418')], <->, [reactant(mitochondrion, 1, 'C00418')]).
reaction(136, [reactant(cytosol, 1, 'C00356')], <->, [reactant(mitochondrion, 1, 'C00356')]).
reaction(137, [reactant(cytosol, 1, 'C01909')], <->, [reactant(mitochondrion, 1, 'C01909')]).
reaction(138, [reactant(cytosol, 1, 'C00255')], <->, [reactant(mitochondrion, 1, 'C00255')]).
reaction(139, [reactant(cytosol, 1, 'C00016'), reactant(mitochondrion, 1, 'C00061')], (->), [reactant(mitochondrion, 1, 'C00016'), reactant(cytosol, 1, 'C00061')]).
reaction(140, [reactant(cytosol, 1, 'C00141')], <->, [reactant(mitochondrion, 1, 'C00141')]).
reaction(141, [reactant(cytosol, 1, 'OIVAL')], <->, [reactant(mitochondrion, 1, 'OIVAL')]).
reaction(142, [reactant(mitochondrion, 1, 'C00487'), reactant(cytosol, 1, 'C02571')], (->), [reactant(cytosol, 1, 'C00487'), reactant(mitochondrion, 1, 'C02571')]).
reaction(143, [reactant(cytosol, 1, 'C00077'), reactant(mitochondrion, 1, 'C00080')], <->, [reactant(mitochondrion, 1, 'C00077')]).
reaction(144, [reactant(cytosol, 1, 'C00025'), reactant(mitochondrion, 1, 'C01328')], (->), [reactant(mitochondrion, 1, 'C00025')]).
reaction(145, [reactant(cytosol, 1, 'C00025')], <->, [reactant(mitochondrion, 1, 'C00025'), reactant(mitochondrion, 1, 'C00080')]).
reaction(146, [reactant(cytosol, 1, 'C00022')], <->, [reactant(mitochondrion, 1, 'C00022'), reactant(mitochondrion, 1, 'C00080')]).
reaction(147, [reactant(cytosol, 1, 'C00256')], <->, [reactant(mitochondrion, 1, 'C00256'), reactant(mitochondrion, 1, 'C00080')]).
reaction(148, [reactant(cytosol, 1, 'C02504')], <->, [reactant(mitochondrion, 1, 'C02504')]).
reaction(149, [reactant(cytosol, 1, 'C00158'), reactant(mitochondrion, 1, 'C00311')], <->, [reactant(mitochondrion, 1, 'C00158'), reactant(cytosol, 1, 'C00311')]).
reaction(150, [reactant(cytosol, 1, 'C00158'), reactant(mitochondrion, 1, 'C00074')], <->, [reactant(mitochondrion, 1, 'C00158'), reactant(cytosol, 1, 'C00074')]).
reaction(151, [reactant(cytosol, 1, 'C00158'), reactant(mitochondrion, 1, 'C00711')], <->, [reactant(mitochondrion, 1, 'C00158'), reactant(cytosol, 1, 'C00711')]).
reaction(152, [reactant(cytosol, 1, 'C00036')], <->, [reactant(mitochondrion, 1, 'C00036'), reactant(mitochondrion, 1, 'C00080')]).
reaction(153, [reactant(cytosol, 1, 'C00383'), reactant(mitochondrion, 1, 'C00009')], <->, [reactant(mitochondrion, 1, 'C00383'), reactant(cytosol, 1, 'C00009')]).
reaction(154, [reactant(cytosol, 1, 'C00042'), reactant(mitochondrion, 1, 'C00009')], (->), [reactant(mitochondrion, 1, 'C00042'), reactant(cytosol, 1, 'C00009')]).
reaction(155, [reactant(cytosol, 1, 'C00711'), reactant(mitochondrion, 1, 'C00009')], <->, [reactant(mitochondrion, 1, 'C00711'), reactant(cytosol, 1, 'C00009')]).
reaction(156, [reactant(cytosol, 1, 'C00711'), reactant(mitochondrion, 1, 'C00042')], <->, [reactant(mitochondrion, 1, 'C00711'), reactant(cytosol, 1, 'C00042')]).
reaction(157, [reactant(cytosol, 1, 'C00009'), reactant(mitochondrion, 1, 'C01328')], <->, [reactant(mitochondrion, 1, 'C00009')]).
reaction(158, [reactant(cytosol, 1, 'C00009')], <->, [reactant(mitochondrion, 1, 'C00080'), reactant(mitochondrion, 1, 'C00009')]).
reaction(159, [reactant(cytosol, 1, 'C00008'), reactant(mitochondrion, 1, 'C00002'), reactant(cytosol, 1, 'C00009')], (->), [reactant(mitochondrion, 1, 'C00080'), reactant(mitochondrion, 1, 'C00008'), reactant(cytosol, 1, 'C00002'), reactant(mitochondrion, 1, 'C00009')]).
reaction(160, [reactant(mitochondrion, 1, 'C00322')], (->), [reactant(cytosol, 1, 'C00322')]).
reaction(161, [reactant(mitochondrion, 1, 'C00188')], <->, [reactant(cytosol, 1, 'C00188')]).
reaction(162, [reactant(cytosol, 1, 'C00059')], (->), [reactant(mitochondrion, 1, 'C00059'), reactant(mitochondrion, 1, 'C00080')]).
reaction(163, [reactant(cytosol, 1, 'C00164')], <->, [reactant(mitochondrion, 1, 'C00164')]).
reaction(164, [reactant(cytosol, 1, 'C00900')], <->, [reactant(mitochondrion, 1, 'C00900')]).
reaction(165, [reactant(mitochondrion, 1, 'C00487')], (->), [reactant(cytosol, 1, 'C00487')]).
reaction(166, [reactant(cytosol, 1, 'C02571')], (->), [reactant(mitochondrion, 1, 'C02571')]).
reaction(167, [reactant(mitochondrion, 1, 'C00033')], <->, [reactant(cytosol, 1, 'C00033')]).
reaction(168, [reactant(mitochondrion, 1, 'C00055')], <->, [reactant(cytosol, 1, 'C00055')]).
reaction(169, [reactant(mitochondrion, 1, 'C00148')], <->, [reactant(cytosol, 1, 'C00148')]).
reaction(170, [reactant(mitochondrion, 1, 'C04236')], <->, [reactant(cytosol, 1, 'C04236')]).
reaction(171, [reactant(mitochondrion, 1, 'C04411')], <->, [reactant(cytosol, 1, 'C04411')]).
reaction(172, [reactant(mitochondrion, 1, 'C00037')], <->, [reactant(cytosol, 1, 'C00037')]).
reaction(173, [reactant(mitochondrion, 1, 'C00065')], <->, [reactant(cytosol, 1, 'C00065')]).
reaction(174, [reactant(mitochondrion, 1, 'C00143')], <->, [reactant(cytosol, 1, 'C00143')]).
reaction(175, [reactant(mitochondrion, 1, 'C00101')], <->, [reactant(cytosol, 1, 'C00101')]).
reaction(176, [reactant(cytosol, 1, 'C01438')], <->, [reactant(mitochondrion, 1, 'C01438')]).
reaction(177, [reactant(cytosol, 1, 'C00014')], <->, [reactant(mitochondrion, 1, 'C00014')]).
reaction(178, [reactant(cytosol, 1, 'C00469')], <->, [reactant(mitochondrion, 1, 'C00469')]).
reaction(179, [reactant(cytosol, 1, 'C00011')], <->, [reactant(mitochondrion, 1, 'C00011')]).
reaction(180, [reactant(cytosol, 1, 'C00007')], <->, [reactant(mitochondrion, 1, 'C00007')]).
reaction(181, [reactant(mitochondrion, 1, 'C03226'), reactant(mitochondrion, 1, 'C00019')], (->), [reactant(mitochondrion, 1, 'C00390'), reactant(mitochondrion, 1, 'C00021')]).
reaction(182, [reactant(mitochondrion, 1, '2NPMMB'), reactant(mitochondrion, 1, 'C00007')], (->), [reactant(mitochondrion, 1, 'C03226')]).
reaction(183, [reactant(mitochondrion, 1, '2NPMB'), reactant(mitochondrion, 1, 'C00019')], (->), [reactant(mitochondrion, 1, '2NPMMB'), reactant(mitochondrion, 1, 'C00021')]).
reaction(184, [reactant(mitochondrion, 1, '2NPMP'), reactant(mitochondrion, 1, 'C00007')], (->), [reactant(mitochondrion, 1, '2NPMB')]).
reaction(185, [reactant(cytosol, 1, '2N6H'), reactant(cytosol, 1, 'C00019')], (->), [reactant(cytosol, 1, '2NPMP'), reactant(cytosol, 1, 'C00021')]).
reaction(186, [reactant(cytosol, 1, '2NPPP'), reactant(cytosol, 1, 'C00007')], (->), [reactant(cytosol, 1, '2N6H')]).
reaction(187, [reactant(cytosol, 1, 'N4HBZ')], (->), [reactant(cytosol, 1, 'C00011'), reactant(cytosol, 1, '2NPPP')]).
reaction(188, [reactant(cytosol, 1, 'C00156'), reactant(cytosol, 1, 'C04145')], (->), [reactant(cytosol, 1, 'N4HBZ'), reactant(cytosol, 1, 'C00013')]).
reaction(189, [reactant(cytosol, 1, 'C00251')], (->), [reactant(cytosol, 1, 'C00156'), reactant(cytosol, 1, 'C00022')]).
reaction(190, [reactant(cytosol, 1, 'C00019'), reactant(cytosol, 1, 'C01051')], (->), [reactant(cytosol, 1, 'C00021'), reactant(cytosol, 1, 'C05778')]).
reaction(191, [reactant(mitochondrion, 1, 'C00025'), reactant(mitochondrion, 1, 'C00002')], (->), [reactant(mitochondrion, 1, 'C02987'), reactant(mitochondrion, 1, 'C00020'), reactant(mitochondrion, 1, 'C00013')]).
reaction(192, [reactant(cytosol, 1, 'C00025'), reactant(cytosol, 1, 'C00002')], (->), [reactant(cytosol, 1, 'C02987'), reactant(cytosol, 1, 'C00020'), reactant(cytosol, 1, 'C00013')]).
reaction(193, [reactant(mitochondrion, 1, 'C02191')], (->), [reactant(mitochondrion, 1, 'C00032')]).
reaction(194, [reactant(cytosol, 1, 'C00007'), reactant(mitochondrion, 1, 'C01079')], (->), [reactant(mitochondrion, 1, 'C02191')]).
reaction(195, [reactant(cytosol, 1, 'C00007'), reactant(cytosol, 1, 'C02667')], (->), [reactant(cytosol, 2, 'C00011'), reactant(cytosol, 1, 'C01079')]).
reaction(196, [reactant(cytosol, 1, 'C01051')], (->), [reactant(cytosol, 4, 'C00011'), reactant(cytosol, 1, 'C02667')]).
reaction(197, [reactant(cytosol, 1, 'C01024')], (->), [reactant(cytosol, 1, 'C01051')]).
reaction(198, [reactant(cytosol, 4, 'C00931')], (->), [reactant(cytosol, 1, 'C01024'), reactant(cytosol, 4, 'C00014')]).
reaction(199, [reactant(cytosol, 2, 'C00430')], (->), [reactant(cytosol, 1, 'C00931')]).
reaction(200, [reactant(mitochondrion, 1, 'C00091'), reactant(mitochondrion, 1, 'C00037')], (->), [reactant(mitochondrion, 1, 'C00430'), reactant(mitochondrion, 1, 'C00010'), reactant(mitochondrion, 1, 'C00011')]).
reaction(201, [reactant(mitochondrion, 1, 'C00003')], (->), [reactant(mitochondrion, 1, 'C00153'), reactant(mitochondrion, 1, 'C00301')]).
reaction(202, [reactant(mitochondrion, 1, 'C00253'), reactant(mitochondrion, 1, 'C00119')], (->), [reactant(mitochondrion, 1, 'C01185'), reactant(mitochondrion, 1, 'C00013')]).
reaction(203, [reactant(mitochondrion, 1, 'C00153')], <->, [reactant(mitochondrion, 1, 'C00253'), reactant(mitochondrion, 1, 'C00014')]).
reaction(204, [reactant(mitochondrion, 1, 'C00387'), reactant(mitochondrion, 1, 'C00009')], <->, [reactant(mitochondrion, 1, 'C00242'), reactant(mitochondrion, 1, 'C00442')]).
reaction(205, [reactant(mitochondrion, 1, 'C00212'), reactant(mitochondrion, 1, 'C00009')], <->, [reactant(mitochondrion, 1, 'C00147'), reactant(mitochondrion, 1, 'C00442')]).
reaction(206, [reactant(mitochondrion, 1, 'C00006')], (->), [reactant(mitochondrion, 1, 'C00003'), reactant(mitochondrion, 1, 'C00009')]).
reaction(207, [reactant(mitochondrion, 1, 'C00003'), reactant(mitochondrion, 1, 'C00002')], (->), [reactant(mitochondrion, 1, 'C00006'), reactant(mitochondrion, 1, 'C00008')]).
reaction(208, [reactant(mitochondrion, 1, 'C00857'), reactant(mitochondrion, 1, 'C00002'), reactant(mitochondrion, 1, 'C00014')], (->), [reactant(mitochondrion, 1, 'C00003'), reactant(mitochondrion, 1, 'C00020'), reactant(mitochondrion, 1, 'C00013')]).
reaction(209, [reactant(mitochondrion, 1, 'NMN'), reactant(mitochondrion, 1, 'C00002')], (->), [reactant(mitochondrion, 1, 'C00003'), reactant(mitochondrion, 1, 'C00013')]).
reaction(210, [reactant(mitochondrion, 1, 'C01185'), reactant(mitochondrion, 1, 'C00002')], (->), [reactant(mitochondrion, 1, 'C00013'), reactant(mitochondrion, 1, 'C00857')]).
reaction(211, [reactant(mitochondrion, 1, 'C03722'), reactant(mitochondrion, 1, 'C00119')], (->), [reactant(mitochondrion, 1, 'C01185'), reactant(mitochondrion, 1, 'C00011'), reactant(mitochondrion, 1, 'C00013')]).
reaction(212, [reactant(cytosol, 1, 'C00387'), reactant(cytosol, 1, 'C00009')], <->, [reactant(cytosol, 1, 'C00242'), reactant(cytosol, 1, 'C00442')]).
reaction(213, [reactant(cytosol, 1, 'C00212'), reactant(cytosol, 1, 'C00009')], <->, [reactant(cytosol, 1, 'C00147'), reactant(cytosol, 1, 'C00442')]).
reaction(214, [reactant(cytosol, 1, 'C00003')], (->), [reactant(cytosol, 1, 'C00153'), reactant(cytosol, 1, 'C00301')]).
reaction(215, [reactant(cytosol, 1, 'C00006')], (->), [reactant(cytosol, 1, 'C00003'), reactant(cytosol, 1, 'C00009')]).
reaction(216, [reactant(cytosol, 1, 'C00003'), reactant(cytosol, 1, 'C00002')], (->), [reactant(cytosol, 1, 'C00006'), reactant(cytosol, 1, 'C00008')]).
reaction(217, [reactant(cytosol, 1, 'C00857'), reactant(cytosol, 1, 'C00002'), reactant(cytosol, 1, 'C00014')], (->), [reactant(cytosol, 1, 'C00003'), reactant(cytosol, 1, 'C00020'), reactant(cytosol, 1, 'C00013')]).
reaction(218, [reactant(cytosol, 1, 'C01185'), reactant(cytosol, 1, 'C00002')], (->), [reactant(cytosol, 1, 'C00013'), reactant(cytosol, 1, 'C00857')]).
reaction(219, [reactant(cytosol, 1, 'C03722'), reactant(cytosol, 1, 'C00119')], (->), [reactant(cytosol, 1, 'C01185'), reactant(cytosol, 1, 'C00011'), reactant(cytosol, 1, 'C00013')]).
reaction(220, [reactant(cytosol, 1, 'ISUCC'), reactant(cytosol, 1, 'C00111')], (->), [reactant(cytosol, 1, 'C00009'), reactant(cytosol, 1, 'C03722')]).
reaction(221, [reactant(cytosol, 1, 'C00049'), reactant(mitochondrion, 1, 'C00016')], (->), [reactant(mitochondrion, 1, 'C01352'), reactant(cytosol, 1, 'ISUCC')]).
reaction(222, [reactant(cytosol, 1, 'C00253'), reactant(cytosol, 1, 'C00119')], (->), [reactant(cytosol, 1, 'C01185'), reactant(cytosol, 1, 'C00013')]).
reaction(223, [reactant(cytosol, 1, 'C00153')], <->, [reactant(cytosol, 1, 'C00253'), reactant(cytosol, 1, 'C00014')]).
reaction(224, [reactant(cytosol, 1, 'C00010')], (->), [reactant(cytosol, 1, 'C00054'), reactant(cytosol, 1, 'C00229')]).
reaction(225, [reactant(cytosol, 1, 'C00049')], (->), [reactant(cytosol, 1, 'C00011'), reactant(cytosol, 1, 'C00099')]).
reaction(226, [reactant(mitochondrion, 1, 'C00882'), reactant(mitochondrion, 1, 'C00002')], (->), [reactant(mitochondrion, 1, 'C00008'), reactant(mitochondrion, 1, 'C00010')]).
reaction(227, [reactant(cytosol, 1, 'C00882'), reactant(cytosol, 1, 'C00002')], (->), [reactant(cytosol, 1, 'C00008'), reactant(cytosol, 1, 'C00010')]).
reaction(228, [reactant(mitochondrion, 1, 'C01134'), reactant(mitochondrion, 1, 'C00002')], (->), [reactant(mitochondrion, 1, 'C00013'), reactant(mitochondrion, 1, 'C00882')]).
reaction(229, [reactant(cytosol, 1, 'C01134'), reactant(cytosol, 1, 'C00002')], (->), [reactant(cytosol, 1, 'C00013'), reactant(cytosol, 1, 'C00882')]).
reaction(230, [reactant(cytosol, 1, 'C04352')], (->), [reactant(cytosol, 1, 'C00011'), reactant(cytosol, 1, 'C01134')]).
reaction(231, [reactant(cytosol, 1, 'C03492'), reactant(cytosol, 1, 'C00063'), reactant(cytosol, 1, 'C00097')], (->), [reactant(cytosol, 1, 'C00055'), reactant(cytosol, 1, 'C00013'), reactant(cytosol, 1, 'C04352')]).
reaction(232, [reactant(cytosol, 1, 'C00864'), reactant(cytosol, 1, 'C00002')], (->), [reactant(cytosol, 1, 'C00008'), reactant(cytosol, 1, 'C03492')]).
reaction(233, [reactant(cytosol, 1, 'C00522'), reactant(cytosol, 1, 'C00099'), reactant(cytosol, 1, 'C00002')], (->), [reactant(cytosol, 1, 'C00020'), reactant(cytosol, 1, 'C00013'), reactant(cytosol, 1, 'C00864')]).
reaction(234, [reactant(mitochondrion, 1, 'C00966'), reactant(mitochondrion, 1, 'C00005')], (->), [reactant(mitochondrion, 1, 'C00006'), reactant(mitochondrion, 1, 'C00522')]).
reaction(235, [reactant(cytosol, 1, 'C00966'), reactant(cytosol, 1, 'C00005')], (->), [reactant(cytosol, 1, 'C00006'), reactant(cytosol, 1, 'C00522')]).
reaction(236, [reactant(cytosol, 1, 'OIVAL'), reactant(cytosol, 1, 'C00143')], (->), [reactant(cytosol, 1, 'C00966'), reactant(cytosol, 1, 'C00101')]).
reaction(237, [reactant(mitochondrion, 1, 'C00234'), reactant(mitochondrion, 1, 'C02430')], (->), [reactant(mitochondrion, 1, 'C00101'), reactant(mitochondrion, 1, 'C03294')]).
reaction(238, [reactant(cytosol, 1, 'C00143'), reactant(cytosol, 1, 'C00003')], (->), [reactant(cytosol, 1, 'C00445'), reactant(cytosol, 1, 'C00004')]).
reaction(239, [reactant(cytosol, 1, 'C00445')], <->, [reactant(cytosol, 1, 'C00234')]).
reaction(240, [reactant(mitochondrion, 1, 'C00445')], <->, [reactant(mitochondrion, 1, 'C00234')]).
reaction(241, [reactant(cytosol, 1, 'C00101'), reactant(cytosol, 1, 'C00058'), reactant(cytosol, 1, 'C00002')], (->), [reactant(cytosol, 1, 'C00008'), reactant(cytosol, 1, 'C00009'), reactant(cytosol, 1, 'C00234')]).
reaction(242, [reactant(mitochondrion, 1, 'C00101'), reactant(mitochondrion, 1, 'C00058'), reactant(mitochondrion, 1, 'C00002')], (->), [reactant(mitochondrion, 1, 'C00008'), reactant(mitochondrion, 1, 'C00009'), reactant(mitochondrion, 1, 'C00234')]).
reaction(243, [reactant(cytosol, 1, 'C00143'), reactant(cytosol, 1, 'C00006')], <->, [reactant(cytosol, 1, 'C00445'), reactant(cytosol, 1, 'C00005')]).
reaction(244, [reactant(mitochondrion, 1, 'C00143'), reactant(mitochondrion, 1, 'C00006')], <->, [reactant(mitochondrion, 1, 'C00445'), reactant(mitochondrion, 1, 'C00005')]).
reaction(245, [reactant(mitochondrion, 1, 'C00143'), reactant(mitochondrion, 1, 'C00005')], (->), [reactant(mitochondrion, 1, 'C00006'), reactant(mitochondrion, 1, 'C00440')]).
reaction(246, [reactant(cytosol, 1, 'C00101'), reactant(cytosol, 1, 'C00002'), reactant(cytosol, 1, 'C00025')], <->, [reactant(cytosol, 1, 'C00008'), reactant(cytosol, 1, 'C00009'), reactant(cytosol, 1, 'C03541')]).
reaction(247, [reactant(cytosol, 1, 'C00002'), reactant(cytosol, 1, 'C00234')], (->), [reactant(cytosol, 1, 'C00008'), reactant(cytosol, 1, 'C00009'), reactant(cytosol, 1, 'C00440')]).
reaction(248, [reactant(mitochondrion, 1, 'C00002'), reactant(mitochondrion, 1, 'C00234')], (->), [reactant(mitochondrion, 1, 'C00008'), reactant(mitochondrion, 1, 'C00009'), reactant(mitochondrion, 1, 'C00440')]).
reaction(249, [reactant(cytosol, 1, 'C00415'), reactant(cytosol, 1, 'C00005')], (->), [reactant(cytosol, 1, 'C00006'), reactant(cytosol, 1, 'C00101')]).
reaction(250, [reactant(mitochondrion, 1, 'C00415'), reactant(mitochondrion, 1, 'C00005')], (->), [reactant(mitochondrion, 1, 'C00006'), reactant(mitochondrion, 1, 'C00101')]).
reaction(251, [reactant(cytosol, 1, 'C00921'), reactant(cytosol, 1, 'C00002'), reactant(cytosol, 1, 'C00025')], (->), [reactant(cytosol, 1, 'C00008'), reactant(cytosol, 1, 'C00009'), reactant(cytosol, 1, 'C00415')]).
reaction(252, [reactant(cytosol, 1, 'C00568'), reactant(cytosol, 1, 'C01300')], (->), [reactant(cytosol, 1, 'C00921')]).
reaction(253, [reactant(cytosol, 1, 'C00568'), reactant(cytosol, 1, 'C04807')], (->), [reactant(cytosol, 1, 'C00013'), reactant(cytosol, 1, 'C00921')]).
reaction(254, [reactant(cytosol, 1, 'C11355')], (->), [reactant(cytosol, 1, 'C00022'), reactant(cytosol, 1, 'C00568')]).
reaction(255, [reactant(cytosol, 1, 'C00251'), reactant(cytosol, 1, 'C00064')], (->), [reactant(cytosol, 1, 'C11355'), reactant(cytosol, 1, 'C00025')]).
reaction(256, [reactant(cytosol, 1, 'C01300'), reactant(cytosol, 1, 'C00002')], (->), [reactant(cytosol, 1, 'C00020'), reactant(cytosol, 1, 'C04807')]).
reaction(257, [reactant(cytosol, 1, 'C04874')], (->), [reactant(cytosol, 1, 'C01300'), reactant(cytosol, 1, 'C00266')]).
reaction(258, [reactant(cytosol, 1, 'C05925')], (->), [reactant(cytosol, 1, 'C04874'), reactant(cytosol, 1, 'C00009')]).
reaction(259, [reactant(cytosol, 1, 'C04895')], (->), [reactant(cytosol, 1, 'C04874'), reactant(cytosol, 3, 'C00009')]).
reaction(260, [reactant(cytosol, 1, 'C04895')], (->), [reactant(cytosol, 1, 'C00013'), reactant(cytosol, 1, 'C05925')]).
reaction(261, [reactant(cytosol, 1, 'C00044')], (->), [reactant(cytosol, 1, 'C00058'), reactant(cytosol, 1, 'C04895')]).
reaction(262, [reactant(cytosol, 1, 'C01909'), reactant(cytosol, 1, 'C00097')], <->, [reactant(cytosol, 1, 'C00120')]).
reaction(263, [reactant(cytosol, 1, 'C00011'), reactant(cytosol, 1, 'C01037'), reactant(cytosol, 1, 'C00002')], <->, [reactant(cytosol, 1, 'C01909'), reactant(cytosol, 1, 'C00009'), reactant(cytosol, 1, 'C00008')]).
reaction(264, [reactant(cytosol, 1, 'C00019'), reactant(cytosol, 1, 'C01092')], <->, [reactant(cytosol, 1, 'C04425'), reactant(cytosol, 1, 'C01037')]).
reaction(265, [reactant(cytosol, 1, 'C00041'), reactant(cytosol, 1, 'C01063')], <->, [reactant(cytosol, 1, 'C00011'), reactant(cytosol, 1, 'C00010'), reactant(cytosol, 1, 'C01092')]).
reaction(266, [reactant(cytosol, 3, 'C00083')], (->), [reactant(cytosol, 1, 'C01063'), reactant(cytosol, 2, 'C00010'), reactant(cytosol, 2, 'C00011')]).
reaction(267, [reactant(cytosol, 1, 'C00647')], (->), [reactant(cytosol, 1, 'C00534'), reactant(cytosol, 1, 'C00009')]).
reaction(268, [reactant(cytosol, 1, 'C06055')], (->), [reactant(cytosol, 1, 'C06056'), reactant(cytosol, 1, 'C00009')]).
reaction(269, [reactant(cytosol, 1, 'C06054'), reactant(cytosol, 1, 'C00025')], <->, [reactant(cytosol, 1, 'C06055'), reactant(cytosol, 1, 'C00026')]).
reaction(270, [reactant(cytosol, 1, 'C00647'), reactant(cytosol, 1, 'C00007')], (->), [reactant(cytosol, 1, 'C00018'), reactant(cytosol, 1, 'C00027'), reactant(cytosol, 1, 'C00014')]).
reaction(271, [reactant(cytosol, 1, 'C00250'), reactant(cytosol, 1, 'C00007'), reactant(cytosol, 1, 'C00014')], <->, [reactant(cytosol, 1, 'C00534'), reactant(cytosol, 1, 'C00027')]).
reaction(272, [reactant(cytosol, 1, 'C00314'), reactant(cytosol, 1, 'C00007')], <->, [reactant(cytosol, 1, 'C00250'), reactant(cytosol, 1, 'C00027')]).
reaction(273, [reactant(cytosol, 1, 'C00627'), reactant(cytosol, 1, 'C00007')], <->, [reactant(cytosol, 1, 'C00018'), reactant(cytosol, 1, 'C00027')]).
reaction(274, [reactant(cytosol, 1, 'C00250'), reactant(cytosol, 1, 'C00002')], (->), [reactant(cytosol, 1, 'C00018'), reactant(cytosol, 1, 'C00008')]).
reaction(275, [reactant(cytosol, 1, 'C00534'), reactant(cytosol, 1, 'C00002')], (->), [reactant(cytosol, 1, 'C00647'), reactant(cytosol, 1, 'C00008')]).
reaction(276, [reactant(cytosol, 1, 'C00314'), reactant(cytosol, 1, 'C00002')], (->), [reactant(cytosol, 1, 'C00627'), reactant(cytosol, 1, 'C00008')]).
reaction(277, [reactant(mitochondrion, 1, 'C00061'), reactant(mitochondrion, 1, 'C00002')], (->), [reactant(mitochondrion, 1, 'C00016'), reactant(mitochondrion, 1, 'C00013')]).
reaction(278, [reactant(cytosol, 1, 'C00061'), reactant(cytosol, 1, 'C00002')], (->), [reactant(cytosol, 1, 'C00016'), reactant(cytosol, 1, 'C00013')]).
reaction(279, [reactant(mitochondrion, 1, 'C00255'), reactant(mitochondrion, 1, 'C00002')], (->), [reactant(mitochondrion, 1, 'C00061'), reactant(mitochondrion, 1, 'C00008')]).
reaction(280, [reactant(cytosol, 1, 'C00255'), reactant(cytosol, 1, 'C00002')], (->), [reactant(cytosol, 1, 'C00061'), reactant(cytosol, 1, 'C00008')]).
reaction(281, [reactant(cytosol, 1, 'C00061')], (->), [reactant(cytosol, 1, 'C00255'), reactant(cytosol, 1, 'C00009')]).
reaction(282, [reactant(cytosol, 1, 'DB4P'), reactant(cytosol, 1, 'A6RP')], (->), [reactant(cytosol, 1, 'C04332'), reactant(cytosol, 1, 'C00009')]).
reaction(283, [reactant(cytosol, 1, 'C00199')], (->), [reactant(cytosol, 1, 'DB4P'), reactant(cytosol, 1, 'C00058')]).
reaction(284, [reactant(cytosol, 1, 'C04454')], (->), [reactant(cytosol, 1, 'A6RP'), reactant(cytosol, 1, 'C00009')]).
reaction(285, [reactant(cytosol, 1, 'C01268'), reactant(cytosol, 1, 'C00005')], (->), [reactant(cytosol, 1, 'C04454'), reactant(cytosol, 1, 'C00006')]).
reaction(286, [reactant(cytosol, 1, 'C01304')], (->), [reactant(cytosol, 1, 'C01268'), reactant(cytosol, 1, 'C00014')]).
reaction(287, [reactant(cytosol, 1, 'C00044')], (->), [reactant(cytosol, 1, 'C01304'), reactant(cytosol, 1, 'C00058'), reactant(cytosol, 1, 'C00013')]).
reaction(288, [reactant(cytosol, 1, 'C01081')], (->), [reactant(cytosol, 1, 'C00378'), reactant(cytosol, 1, 'C00009')]).
reaction(289, [reactant(cytosol, 1, 'C01081'), reactant(cytosol, 1, 'C00002')], <->, [reactant(cytosol, 1, 'C00068'), reactant(cytosol, 1, 'C00008')]).
reaction(290, [reactant(cytosol, 1, 'C04327'), reactant(cytosol, 1, 'C04752')], (->), [reactant(cytosol, 1, 'C01081'), reactant(cytosol, 1, 'C00013')]).
reaction(291, [reactant(cytosol, 1, 'C04294'), reactant(cytosol, 1, 'C00002')], (->), [reactant(cytosol, 1, 'C04327'), reactant(cytosol, 1, 'C00008')]).
reaction(292, [reactant(cytosol, 1, 'DTP'), reactant(cytosol, 1, 'C00082'), reactant(cytosol, 1, 'C00097')], (->), [reactant(cytosol, 1, 'C04294'), reactant(cytosol, 1, 'HBA'), reactant(cytosol, 1, 'C00011')]).
reaction(293, [reactant(cytosol, 1, 'C00118'), reactant(cytosol, 1, 'C00022')], (->), [reactant(cytosol, 1, 'DTP')]).
reaction(294, [reactant(cytosol, 1, 'C04556'), reactant(cytosol, 1, 'C00002')], (->), [reactant(cytosol, 1, 'C04752'), reactant(cytosol, 1, 'C00008')]).
reaction(295, [reactant(cytosol, 1, 'C01279'), reactant(cytosol, 1, 'C00002')], (->), [reactant(cytosol, 1, 'C04556'), reactant(cytosol, 1, 'C00008')]).
reaction(296, [reactant(cytosol, 1, 'C03373')], (->), [reactant(cytosol, 1, 'C01279')]).
reaction(297, [reactant(cytosol, 1, 'C00002'), reactant(cytosol, 1, 'C00068')], (->), [reactant(cytosol, 1, 'C00020'), reactant(cytosol, 1, 'C03028')]).
reaction(298, [reactant(cytosol, 1, 'C00002'), reactant(cytosol, 1, 'C00378')], (->), [reactant(cytosol, 1, 'C00020'), reactant(cytosol, 1, 'C00068')]).
reaction(299, [reactant(cytosol, 1, 'C00165'), reactant(cytosol, 0.017, 'C05755'), reactant(cytosol, 0.062, 'C05223'), reactant(cytosol, 0.1, 'C06253'), reactant(cytosol, 0.27, 'C05764'), reactant(cytosol, 0.169, 'C161ACP'), reactant(cytosol, 0.055, 'C04088'), reactant(cytosol, 0.235, 'C01203'), reactant(cytosol, 0.093, 'C182ACP')], (->), [reactant(cytosol, 1, 'C00422'), reactant(cytosol, 1, 'C00229')]).
reaction(300, [reactant(cytosol, 1, 'C00093'), reactant(mitochondrion, 1, 'C00016')], (->), [reactant(cytosol, 1, 'C00111'), reactant(mitochondrion, 1, 'C01352')]).
reaction(301, [reactant(cytosol, 1, 'C00116'), reactant(cytosol, 1, 'C00002')], (->), [reactant(cytosol, 1, 'C00093'), reactant(cytosol, 1, 'C00008')]).
reaction(302, [reactant(cytosol, 1, 'C00111'), reactant(cytosol, 1, 'C00004')], (->), [reactant(cytosol, 1, 'C00093'), reactant(cytosol, 1, 'C00003')]).
reaction(303, [reactant(cytosol, 1, 'C00184'), reactant(cytosol, 1, 'C00002')], (->), [reactant(cytosol, 1, 'C00111'), reactant(cytosol, 1, 'C00008')]).
reaction(304, [reactant(cytosol, 1, 'C00461')], (->), [reactant(cytosol, 1, 'C00734'), reactant(cytosol, 1, 'C00033')]).
reaction(305, [reactant(cytosol, 1, 'C00093')], (->), [reactant(cytosol, 1, 'C00116'), reactant(cytosol, 1, 'C00009')]).
reaction(306, [reactant(cytosol, 1, 'C05860'), reactant(cytosol, 2, 'C00096')], (->), [reactant(cytosol, 2, 'C00035'), reactant(cytosol, 1, '2MANPD')]).
reaction(307, [reactant(cytosol, 1, 'C04252')], (->), [reactant(cytosol, 1, 'C00110'), reactant(cytosol, 1, 'C00464')]).
reaction(308, [reactant(cytosol, 1, 'C00096'), reactant(cytosol, 1, 'C00110')], (->), [reactant(cytosol, 1, 'C00035'), reactant(cytosol, 1, 'C04252')]).
reaction(309, [reactant(cytosol, 1, 'C00063'), reactant(cytosol, 1, 'C00381')], (->), [reactant(cytosol, 1, 'C00112'), reactant(cytosol, 1, 'C00110')]).
reaction(310, [reactant(cytosol, 1, 'C00965')], (->), [reactant(cytosol, 1, 'C00267')]).
reaction(311, [reactant(cytosol, 1, 'C00029')], (->), [reactant(cytosol, 1, 'C00965'), reactant(cytosol, 1, 'C00015')]).
reaction(312, [reactant(cytosol, 1, 'C00051'), reactant(cytosol, 1, 'C00041')], (->), [reactant(cytosol, 1, 'C01419'), reactant(cytosol, 1, 'C05729')]).
reaction(313, [reactant(cytosol, 1, 'C00005'), reactant(cytosol, 1, 'C00127')], (->), [reactant(cytosol, 1, 'C00006'), reactant(cytosol, 1, 'C00051')]).
reaction(314, [reactant(cytosol, 2, 'C00051'), reactant(cytosol, 1, 'C00027')], <->, [reactant(cytosol, 1, 'C00127')]).
reaction(315, [reactant(cytosol, 1, 'C00037'), reactant(cytosol, 1, 'C00669'), reactant(cytosol, 1, 'C00002')], (->), [reactant(cytosol, 1, 'C00051'), reactant(cytosol, 1, 'C00009'), reactant(cytosol, 1, 'C00008')]).
reaction(316, [reactant(cytosol, 1, 'C00097'), reactant(cytosol, 1, 'C00025'), reactant(cytosol, 1, 'C00002')], (->), [reactant(cytosol, 1, 'C00669'), reactant(cytosol, 1, 'C00009'), reactant(cytosol, 1, 'C00008')]).
reaction(317, [reactant(cytosol, 1, 'C00024'), reactant(cytosol, 1, 'C00012')], (->), [reactant(cytosol, 1, 'C00010'), reactant(cytosol, 1, 'C03011')]).
reaction(318, [reactant(cytosol, 1, 'C02593'), reactant(cytosol, 1, 'C02038')], (->), [reactant(cytosol, 1, 'C00010'), reactant(cytosol, 1, 'C03881')]).
reaction(319, [reactant(cytosol, 1, 'C05715')], (->), [reactant(cytosol, 1, 'C00025'), reactant(cytosol, 1, 'C00014')]).
reaction(320, [reactant(cytosol, 1, 'C05714')], (->), [reactant(cytosol, 1, 'C00041'), reactant(cytosol, 1, 'C00014')]).
reaction(321, [reactant(mitochondrion, 1, 'C00424'), reactant(mitochondrion, 1, 'C00003')], <->, [reactant(mitochondrion, 1, 'C00186'), reactant(mitochondrion, 1, 'C00004')]).
reaction(322, [reactant(mitochondrion, 1, 'C00555'), reactant(mitochondrion, 1, 'C00003')], (->), [reactant(mitochondrion, 1, 'C00334'), reactant(mitochondrion, 1, 'C00004')]).
reaction(323, [reactant(mitochondrion, 1, 'C00148'), reactant(mitochondrion, 1, 'C00003')], (->), [reactant(mitochondrion, 1, 'C03912'), reactant(mitochondrion, 1, 'C00004')]).
reaction(324, [reactant(cytosol, 1, 'C04281'), reactant(cytosol, 1, 'C00004')], (->), [reactant(cytosol, 1, 'C01157'), reactant(cytosol, 1, 'C00003')]).
reaction(325, [reactant(cytosol, 1, 'C04281'), reactant(cytosol, 1, 'C00005')], (->), [reactant(cytosol, 1, 'C01157'), reactant(cytosol, 1, 'C00006')]).
reaction(326, [reactant(cytosol, 1, 'C03912'), reactant(cytosol, 1, 'C00005')], (->), [reactant(cytosol, 1, 'C00148'), reactant(cytosol, 1, 'C00006')]).
reaction(327, [reactant(mitochondrion, 1, 'C01165')], <->, [reactant(mitochondrion, 1, 'C03912')]).
reaction(328, [reactant(cytosol, 1, 'C01165')], <->, [reactant(cytosol, 1, 'C03912')]).
reaction(329, [reactant(cytosol, 1, 'C03734'), reactant(cytosol, 1, 'C00005')], (->), [reactant(cytosol, 1, 'C00006'), reactant(cytosol, 1, 'C00009'), reactant(cytosol, 1, 'C01165')]).
reaction(330, [reactant(cytosol, 1, 'C03734'), reactant(cytosol, 1, 'C00004')], (->), [reactant(cytosol, 1, 'C00003'), reactant(cytosol, 1, 'C00009'), reactant(cytosol, 1, 'C01165')]).
reaction(331, [reactant(cytosol, 1, 'C00025'), reactant(cytosol, 1, 'C00002')], (->), [reactant(cytosol, 1, 'C00008'), reactant(cytosol, 1, 'C03734')]).
reaction(332, [reactant(cytosol, 1, 'C02567'), reactant(cytosol, 1, 'C00007')], (->), [reactant(cytosol, 1, 'C00612'), reactant(cytosol, 1, 'C02229'), reactant(cytosol, 1, 'C00027')]).
reaction(333, [reactant(cytosol, 1, 'C00750'), reactant(cytosol, 1, 'C00024')], (->), [reactant(cytosol, 1, 'C02567'), reactant(cytosol, 1, 'C00010')]).
reaction(334, [reactant(cytosol, 1, 'C02714'), reactant(cytosol, 1, 'C00007')], (->), [reactant(cytosol, 1, 'C00555'), reactant(cytosol, 1, 'C02229'), reactant(cytosol, 1, 'C00027')]).
reaction(335, [reactant(cytosol, 1, 'C00612'), reactant(cytosol, 1, 'C00007')], (->), [reactant(cytosol, 1, 'C02714'), reactant(cytosol, 1, 'C02229'), reactant(cytosol, 1, 'C00027')]).
reaction(336, [reactant(cytosol, 1, 'C00315'), reactant(cytosol, 1, 'C00024')], (->), [reactant(cytosol, 1, 'C00612'), reactant(cytosol, 1, 'C00010')]).
reaction(337, [reactant(cytosol, 1, 'C02693')], (->), [reactant(cytosol, 1, 'C00954'), reactant(cytosol, 1, 'C00014')]).
reaction(338, [reactant(cytosol, 1, 'C02505')], (->), [reactant(cytosol, 1, 'C07086'), reactant(cytosol, 1, 'C00014')]).
reaction(339, [reactant(mitochondrion, 1, 'C00002'), reactant(mitochondrion, 1, 'C00078'), reactant(mitochondrion, 1, 'C00066')], (->), [reactant(mitochondrion, 1, 'C00020'), reactant(mitochondrion, 1, 'C00013'), reactant(mitochondrion, 1, 'C03512')]).
reaction(340, [reactant(cytosol, 1, 'C01061')], (->), [reactant(cytosol, 1, 'C00122'), reactant(cytosol, 1, 'C00164')]).
reaction(341, [reactant(cytosol, 1, 'MACAC')], (->), [reactant(cytosol, 1, 'C01061')]).
reaction(342, [reactant(cytosol, 1, 'C00544'), reactant(cytosol, 1, 'C00007')], (->), [reactant(cytosol, 1, 'MACAC')]).
reaction(343, [reactant(cytosol, 1, 'C01179'), reactant(cytosol, 1, 'C00007')], (->), [reactant(cytosol, 1, 'C00544'), reactant(cytosol, 1, 'C00011')]).
reaction(344, [reactant(cytosol, 1, 'C02220'), reactant(cytosol, 1, 'C00005')], (->), [reactant(cytosol, 1, 'C00322'), reactant(cytosol, 1, 'C00006'), reactant(cytosol, 1, 'C00014')]).
reaction(345, [reactant(cytosol, 1, 'C03824'), reactant(cytosol, 1, 'C00003')], (->), [reactant(cytosol, 1, 'C02220'), reactant(cytosol, 1, 'C00004')]).
reaction(346, [reactant(cytosol, 1, 'C04409')], (->), [reactant(cytosol, 1, 'C00011'), reactant(cytosol, 1, 'C03824')]).
reaction(347, [reactant(cytosol, 1, 'C00632'), reactant(cytosol, 1, 'C00007')], (->), [reactant(cytosol, 1, 'C04409')]).
reaction(348, [reactant(cytosol, 1, 'C02794')], (->), [reactant(cytosol, 1, 'C00632'), reactant(cytosol, 1, 'C00041')]).
reaction(349, [reactant(cytosol, 1, 'C00328'), reactant(cytosol, 1, 'C00005'), reactant(cytosol, 1, 'C00007')], (->), [reactant(cytosol, 1, 'C02794'), reactant(cytosol, 1, 'C00006')]).
reaction(350, [reactant(cytosol, 1, 'C00328')], (->), [reactant(cytosol, 1, 'C00041'), reactant(cytosol, 1, 'C00108')]).
reaction(351, [reactant(cytosol, 1, 'C02700')], (->), [reactant(cytosol, 1, 'C00058'), reactant(cytosol, 1, 'C00328')]).
reaction(352, [reactant(cytosol, 1, 'C00078'), reactant(cytosol, 1, 'C00007')], (->), [reactant(cytosol, 1, 'C02700')]).
reaction(353, [reactant(cytosol, 1, 'C00084'), reactant(cytosol, 1, 'C00006')], (->), [reactant(cytosol, 1, 'C00005'), reactant(cytosol, 1, 'C00033')]).
reaction(354, [reactant(mitochondrion, 1, 'C00084'), reactant(mitochondrion, 1, 'C00006')], (->), [reactant(mitochondrion, 1, 'C00005'), reactant(mitochondrion, 1, 'C00033')]).
reaction(355, [reactant(mitochondrion, 1, 'C00084'), reactant(mitochondrion, 1, 'C00003')], (->), [reactant(mitochondrion, 1, 'C00004'), reactant(mitochondrion, 1, 'C00033')]).
reaction(356, [reactant(cytosol, 1, 'C00084'), reactant(cytosol, 1, 'C00003')], (->), [reactant(cytosol, 1, 'C00004'), reactant(cytosol, 1, 'C00033')]).
reaction(357, [reactant(cytosol, 1, 'C01179'), reactant(cytosol, 1, 'C00025')], <->, [reactant(cytosol, 1, 'C00026'), reactant(cytosol, 1, 'C00082')]).
reaction(358, [reactant(cytosol, 2, 'C00027')], (->), [reactant(cytosol, 1, 'C00007')]).
reaction(359, [reactant(cytosol, 1, 'C03506'), reactant(cytosol, 1, 'C00065')], (->), [reactant(cytosol, 1, 'C00118'), reactant(cytosol, 1, 'C00078')]).
reaction(360, [reactant(cytosol, 1, 'CPAD5P')], (->), [reactant(cytosol, 1, 'C00011'), reactant(cytosol, 1, 'C03506')]).
reaction(361, [reactant(cytosol, 1, 'C04302')], (->), [reactant(cytosol, 1, 'CPAD5P')]).
reaction(362, [reactant(cytosol, 1, 'C00108'), reactant(cytosol, 1, 'C00119')], (->), [reactant(cytosol, 1, 'C00013'), reactant(cytosol, 1, 'C04302')]).
reaction(363, [reactant(cytosol, 1, 'C00251'), reactant(cytosol, 1, 'C00064')], (->), [reactant(cytosol, 1, 'C00025'), reactant(cytosol, 1, 'C00022'), reactant(cytosol, 1, 'C00108')]).
reaction(364, [reactant(cytosol, 1, 'C00254'), reactant(cytosol, 1, 'C00003')], (->), [reactant(cytosol, 1, 'C01179'), reactant(cytosol, 1, 'C00011'), reactant(cytosol, 1, 'C00004')]).
reaction(365, [reactant(cytosol, 1, 'C01179'), reactant(cytosol, 1, 'C00025')], (->), [reactant(cytosol, 1, 'C00026'), reactant(cytosol, 1, 'C00082')]).
reaction(366, [reactant(cytosol, 1, 'C00254'), reactant(cytosol, 1, 'C00006')], (->), [reactant(cytosol, 1, 'C01179'), reactant(cytosol, 1, 'C00011'), reactant(cytosol, 1, 'C00005')]).
reaction(367, [reactant(cytosol, 1, 'C00166'), reactant(cytosol, 1, 'C00025')], <->, [reactant(cytosol, 1, 'C00026'), reactant(cytosol, 1, 'C00079')]).
reaction(368, [reactant(cytosol, 1, 'C00254')], (->), [reactant(cytosol, 1, 'C00011'), reactant(cytosol, 1, 'C00166')]).
reaction(369, [reactant(cytosol, 1, 'C00251')], (->), [reactant(cytosol, 1, 'C00254')]).
reaction(370, [reactant(cytosol, 1, 'C01269')], (->), [reactant(cytosol, 1, 'C00009'), reactant(cytosol, 1, 'C00251')]).
reaction(371, [reactant(cytosol, 1, 'C03175'), reactant(cytosol, 1, 'C00074')], (->), [reactant(cytosol, 1, 'C01269'), reactant(cytosol, 1, 'C00009')]).
reaction(372, [reactant(cytosol, 1, 'C00493'), reactant(cytosol, 1, 'C00002')], (->), [reactant(cytosol, 1, 'C00008'), reactant(cytosol, 1, 'C03175')]).
reaction(373, [reactant(cytosol, 1, 'C02637'), reactant(cytosol, 1, 'C00005')], (->), [reactant(cytosol, 1, 'C00493'), reactant(cytosol, 1, 'C00006')]).
reaction(374, [reactant(cytosol, 1, 'C00944')], (->), [reactant(cytosol, 1, 'C02637')]).
reaction(375, [reactant(cytosol, 1, 'C04691')], (->), [reactant(cytosol, 1, 'C00944'), reactant(cytosol, 1, 'C00009')]).
reaction(376, [reactant(cytosol, 1, 'C00279'), reactant(cytosol, 1, 'C00074')], (->), [reactant(cytosol, 1, 'C00009'), reactant(cytosol, 1, 'C04691')]).
reaction(377, [reactant(cytosol, 1, 'C00019'), reactant(cytosol, 1, 'C00135')], (->), [reactant(cytosol, 1, 'C00021'), reactant(cytosol, 1, 'C01152')]).
reaction(378, [reactant(cytosol, 1, 'C00002'), reactant(cytosol, 1, 'C00135'), reactant(cytosol, 1, 'C01643')], (->), [reactant(cytosol, 1, 'C00020'), reactant(cytosol, 1, 'C00013'), reactant(cytosol, 1, 'C02988')]).
reaction(379, [reactant(cytosol, 1, 'PRLP'), reactant(cytosol, 1, 'C00064')], (->), [reactant(cytosol, 1, 'C00025'), reactant(cytosol, 1, 'C04677'), reactant(cytosol, 1, 'C04666')]).
reaction(380, [reactant(cytosol, 1, 'C00860'), reactant(cytosol, 2, 'C00003')], (->), [reactant(cytosol, 1, 'C00135'), reactant(cytosol, 2, 'C00004')]).
reaction(381, [reactant(cytosol, 1, 'C01100')], (->), [reactant(cytosol, 1, 'C00009'), reactant(cytosol, 1, 'C00860')]).
reaction(382, [reactant(cytosol, 1, 'C01267'), reactant(cytosol, 1, 'C00025')], (->), [reactant(cytosol, 1, 'C00026'), reactant(cytosol, 1, 'C01100')]).
reaction(383, [reactant(cytosol, 1, 'C04666')], (->), [reactant(cytosol, 1, 'C01267')]).
reaction(384, [reactant(cytosol, 1, 'C04896')], (->), [reactant(cytosol, 1, 'PRLP')]).
reaction(385, [reactant(cytosol, 1, 'C03883')], (->), [reactant(cytosol, 1, 'C04896')]).
reaction(386, [reactant(cytosol, 1, 'C02739')], (->), [reactant(cytosol, 1, 'C00013'), reactant(cytosol, 1, 'C03883')]).
reaction(387, [reactant(cytosol, 1, 'C00119'), reactant(cytosol, 1, 'C00002')], (->), [reactant(cytosol, 1, 'C00013'), reactant(cytosol, 1, 'C02739')]).
reaction(388, [reactant(cytosol, 1, 'C00315'), reactant(mitochondrion, 1, 'C01967')], (->), [reactant(cytosol, 1, 'C00986'), reactant(mitochondrion, 1, 'C00390')]).
reaction(389, [reactant(cytosol, 1, 'C00002'), reactant(cytosol, 1, 'C00062'), reactant(cytosol, 1, 'C01636')], (->), [reactant(cytosol, 1, 'C00020'), reactant(cytosol, 1, 'C00013'), reactant(cytosol, 1, 'C02163')]).
reaction(390, [reactant(cytosol, 1, 'C00062')], (->), [reactant(cytosol, 1, 'C00077'), reactant(cytosol, 1, 'C00086')]).
reaction(391, [reactant(cytosol, 1, 'C03078')], (->), [reactant(cytosol, 1, 'C01035'), reactant(cytosol, 1, 'C00014')]).
reaction(392, [reactant(cytosol, 1, 'C01137'), reactant(cytosol, 1, 'C00315')], (->), [reactant(cytosol, 1, 'C00170'), reactant(cytosol, 1, 'C00750')]).
reaction(393, [reactant(cytosol, 1, 'C00134'), reactant(cytosol, 1, 'C00019')], (->), [reactant(cytosol, 1, 'C00315'), reactant(cytosol, 1, 'C00170')]).
reaction(394, [reactant(cytosol, 1, 'C00019')], <->, [reactant(cytosol, 1, 'C01137'), reactant(cytosol, 1, 'C00011')]).
reaction(395, [reactant(cytosol, 1, 'C00077')], (->), [reactant(cytosol, 1, 'C00134'), reactant(cytosol, 1, 'C00011')]).
reaction(396, [reactant(cytosol, 1, 'C03406')], <->, [reactant(cytosol, 1, 'C00122'), reactant(cytosol, 1, 'C00062')]).
reaction(397, [reactant(cytosol, 1, 'C00327'), reactant(cytosol, 1, 'C00049'), reactant(cytosol, 1, 'C00002')], <->, [reactant(cytosol, 1, 'C00020'), reactant(cytosol, 1, 'C00013'), reactant(cytosol, 1, 'C03406')]).
reaction(398, [reactant(cytosol, 1, 'C00077'), reactant(cytosol, 1, 'C00026')], (->), [reactant(cytosol, 1, 'C01165'), reactant(cytosol, 1, 'C00025')]).
reaction(399, [reactant(cytosol, 1, 'C00077'), reactant(cytosol, 1, 'C00169')], (->), [reactant(cytosol, 1, 'C00327'), reactant(cytosol, 1, 'C00009')]).
reaction(400, [reactant(cytosol, 1, 'C00064'), reactant(cytosol, 2, 'C00002'), reactant(cytosol, 1, 'C00011')], (->), [reactant(cytosol, 1, 'C00025'), reactant(cytosol, 1, 'C00169'), reactant(cytosol, 2, 'C00008'), reactant(cytosol, 1, 'C00009')]).
reaction(401, [reactant(mitochondrion, 1, 'C00437'), reactant(mitochondrion, 1, 'C00025')], (->), [reactant(mitochondrion, 1, 'C00077'), reactant(mitochondrion, 1, 'C00624')]).
reaction(402, [reactant(mitochondrion, 1, 'C01250'), reactant(mitochondrion, 1, 'C00025')], (->), [reactant(mitochondrion, 1, 'C00026'), reactant(mitochondrion, 1, 'C00437')]).
reaction(403, [reactant(mitochondrion, 1, 'C04133'), reactant(mitochondrion, 1, 'C00005')], (->), [reactant(mitochondrion, 1, 'C00006'), reactant(mitochondrion, 1, 'C00009'), reactant(mitochondrion, 1, 'C01250')]).
reaction(404, [reactant(mitochondrion, 1, 'C00624'), reactant(mitochondrion, 1, 'C00002')], (->), [reactant(mitochondrion, 1, 'C00008'), reactant(mitochondrion, 1, 'C04133')]).
reaction(405, [reactant(mitochondrion, 1, 'C00025'), reactant(mitochondrion, 1, 'C00024')], (->), [reactant(mitochondrion, 1, 'C00010'), reactant(mitochondrion, 1, 'C00624')]).
reaction(406, [reactant(mitochondrion, 1, 'C00002'), reactant(mitochondrion, 1, 'C00047'), reactant(mitochondrion, 1, 'C01646')], (->), [reactant(mitochondrion, 1, 'C00020'), reactant(mitochondrion, 1, 'C00013'), reactant(mitochondrion, 1, 'C01931')]).
reaction(407, [reactant(cytosol, 1, 'C00002'), reactant(cytosol, 1, 'C00047'), reactant(cytosol, 1, 'C01646')], (->), [reactant(cytosol, 1, 'C00020'), reactant(cytosol, 1, 'C00013'), reactant(cytosol, 1, 'C01931')]).
reaction(408, [reactant(cytosol, 1, 'C00449'), reactant(cytosol, 1, 'C00003')], <->, [reactant(cytosol, 1, 'C00047'), reactant(cytosol, 1, 'C00026'), reactant(cytosol, 1, 'C00004')]).
reaction(409, [reactant(cytosol, 1, 'C00025'), reactant(cytosol, 1, 'C04076'), reactant(cytosol, 1, 'C00005')], <->, [reactant(cytosol, 1, 'C00449'), reactant(cytosol, 1, 'C00006')]).
reaction(410, [reactant(cytosol, 1, 'C00956'), reactant(cytosol, 1, 'C00004'), reactant(cytosol, 1, 'C00002')], (->), [reactant(cytosol, 1, 'C04076'), reactant(cytosol, 1, 'C00003'), reactant(cytosol, 1, 'C00020'), reactant(cytosol, 1, 'C00013')]).
reaction(411, [reactant(cytosol, 1, 'C00956'), reactant(cytosol, 1, 'C00005'), reactant(cytosol, 1, 'C00002')], (->), [reactant(cytosol, 1, 'C04076'), reactant(cytosol, 1, 'C00006'), reactant(cytosol, 1, 'C00020'), reactant(cytosol, 1, 'C00013')]).
reaction(412, [reactant(cytosol, 1, 'C00322'), reactant(cytosol, 1, 'C00025')], <->, [reactant(cytosol, 1, 'C00956'), reactant(cytosol, 1, 'C00026')]).
reaction(413, [reactant(mitochondrion, 1, 'C05533')], <->, [reactant(mitochondrion, 1, 'C00011'), reactant(mitochondrion, 1, 'C00322')]).
reaction(414, [reactant(mitochondrion, 1, 'C05662'), reactant(mitochondrion, 1, 'C00003')], <->, [reactant(mitochondrion, 1, 'C05533'), reactant(mitochondrion, 1, 'C00011'), reactant(mitochondrion, 1, 'C00004')]).
reaction(415, [reactant(mitochondrion, 1, 'C05662')], <->, [reactant(mitochondrion, 1, 'C04002')]).
reaction(416, [reactant(mitochondrion, 1, 'C01251')], <->, [reactant(mitochondrion, 1, 'C04002')]).
reaction(417, [reactant(cytosol, 1, 'C02504'), reactant(cytosol, 1, 'C00003')], (->), [reactant(cytosol, 1, 'C00004'), reactant(cytosol, 1, 'C04236'), reactant(cytosol, 1, 'C00011')]).
reaction(418, [reactant(cytosol, 1, 'C02631')], <->, [reactant(cytosol, 1, 'C02504')]).
reaction(419, [reactant(cytosol, 1, 'C04411')], <->, [reactant(cytosol, 1, 'C02504')]).
reaction(420, [reactant(mitochondrion, 1, 'C00024'), reactant(mitochondrion, 1, 'OIVAL')], (->), [reactant(mitochondrion, 1, 'C00010'), reactant(mitochondrion, 1, 'C02504')]).
reaction(421, [reactant(mitochondrion, 1, 'C04272')], (->), [reactant(mitochondrion, 1, 'C00141')]).
reaction(422, [reactant(mitochondrion, 1, 'C06237')], (->), [reactant(mitochondrion, 1, 'OIVAL')]).
reaction(423, [reactant(mitochondrion, 1, 'ABUT'), reactant(mitochondrion, 1, 'C00005')], (->), [reactant(mitochondrion, 1, 'C00006'), reactant(mitochondrion, 1, 'C04272')]).
reaction(424, [reactant(mitochondrion, 1, 'C00900'), reactant(mitochondrion, 1, 'C00005')], (->), [reactant(mitochondrion, 1, 'C00006'), reactant(mitochondrion, 1, 'C06237')]).
reaction(425, [reactant(mitochondrion, 2, 'C00022')], (->), [reactant(mitochondrion, 1, 'C00011'), reactant(mitochondrion, 1, 'C00900')]).
reaction(426, [reactant(mitochondrion, 1, 'C00109'), reactant(mitochondrion, 1, 'C00022')], (->), [reactant(mitochondrion, 1, 'ABUT'), reactant(mitochondrion, 1, 'C00011')]).
reaction(427, [reactant(cytosol, 1, 'C04236'), reactant(cytosol, 1, 'C00025')], <->, [reactant(cytosol, 1, 'C00026'), reactant(cytosol, 1, 'C00123')]).
reaction(428, [reactant(cytosol, 1, 'OIVAL'), reactant(cytosol, 1, 'C00025')], <->, [reactant(cytosol, 1, 'C00026'), reactant(cytosol, 1, 'C00183')]).
reaction(429, [reactant(cytosol, 1, 'C00141'), reactant(cytosol, 1, 'C00025')], <->, [reactant(cytosol, 1, 'C00026'), reactant(cytosol, 1, 'C00407')]).
reaction(430, [reactant(mitochondrion, 1, 'C00141'), reactant(mitochondrion, 1, 'C00025')], <->, [reactant(mitochondrion, 1, 'C00026'), reactant(mitochondrion, 1, 'C00407')]).
reaction(431, [reactant(mitochondrion, 1, 'C04236'), reactant(mitochondrion, 1, 'C00025')], <->, [reactant(mitochondrion, 1, 'C00026'), reactant(mitochondrion, 1, 'C00123')]).
reaction(432, [reactant(cytosol, 1, 'C00008'), reactant(cytosol, 1, 'C00059')], <->, [reactant(cytosol, 1, 'C00009'), reactant(cytosol, 1, 'C00224')]).
reaction(433, [reactant(cytosol, 1, 'C00053'), reactant(cytosol, 1, 'C00342')], (->), [reactant(cytosol, 1, 'C00343'), reactant(cytosol, 1, 'C00094'), reactant(cytosol, 1, 'C00054')]).
reaction(434, [reactant(cytosol, 1, 'C00054')], (->), [reactant(cytosol, 1, 'C00020'), reactant(cytosol, 1, 'C00009')]).
reaction(435, [reactant(cytosol, 1, 'C00979'), reactant(cytosol, 1, 'C00283')], (->), [reactant(cytosol, 1, 'C00033'), reactant(cytosol, 1, 'C00097')]).
reaction(436, [reactant(cytosol, 1, 'C00065'), reactant(cytosol, 1, 'C00024')], (->), [reactant(cytosol, 1, 'C00010'), reactant(cytosol, 1, 'C00979')]).
reaction(437, [reactant(cytosol, 1, 'C00094'), reactant(cytosol, 3, 'C00005')], <->, [reactant(cytosol, 1, 'C00283'), reactant(cytosol, 3, 'C00006')]).
reaction(438, [reactant(cytosol, 1, 'C00224'), reactant(cytosol, 1, 'C00002')], (->), [reactant(cytosol, 1, 'C00008'), reactant(cytosol, 1, 'C00053')]).
reaction(439, [reactant(cytosol, 1, 'C00059'), reactant(cytosol, 1, 'C00002')], (->), [reactant(cytosol, 1, 'C00013'), reactant(cytosol, 1, 'C00224')]).
reaction(440, [reactant(cytosol, 1, 'C00019'), reactant(cytosol, 1, 'C04441')], (->), [reactant(cytosol, 1, 'C00021'), reactant(cytosol, 1, 'C04692')]).
reaction(441, [reactant(cytosol, 1, 'C00073'), reactant(cytosol, 1, 'C00002')], (->), [reactant(cytosol, 1, 'C00013'), reactant(cytosol, 1, 'C00009'), reactant(cytosol, 1, 'C00019')]).
reaction(442, [reactant(cytosol, 1, 'C01118')], <->, [reactant(cytosol, 1, 'C00042'), reactant(cytosol, 1, 'C00109'), reactant(cytosol, 1, 'C00014')]).
reaction(443, [reactant(cytosol, 1, 'C01077'), reactant(cytosol, 1, 'C00283')], (->), [reactant(cytosol, 1, 'C00033'), reactant(cytosol, 1, 'C05330')]).
reaction(444, [reactant(cytosol, 1, 'C01077'), reactant(cytosol, 1, 'C00409')], (->), [reactant(cytosol, 1, 'C00073'), reactant(cytosol, 1, 'C00033')]).
reaction(445, [reactant(cytosol, 1, 'C00024'), reactant(cytosol, 1, 'C00263')], <->, [reactant(cytosol, 1, 'C00010'), reactant(cytosol, 1, 'C01077')]).
reaction(446, [reactant(cytosol, 1, 'C02291')], (->), [reactant(cytosol, 1, 'C00097'), reactant(cytosol, 1, 'C00014'), reactant(cytosol, 1, 'C00109')]).
reaction(447, [reactant(cytosol, 1, 'C05330'), reactant(cytosol, 1, 'C00440')], (->), [reactant(cytosol, 1, 'C00101'), reactant(cytosol, 1, 'C00073')]).
reaction(448, [reactant(cytosol, 1, 'C05330'), reactant(cytosol, 1, 'C04489')], (->), [reactant(cytosol, 1, 'C04144'), reactant(cytosol, 1, 'C00073')]).
reaction(449, [reactant(cytosol, 1, 'C00021')], (->), [reactant(cytosol, 1, 'C05330'), reactant(cytosol, 1, 'C00212')]).
reaction(450, [reactant(cytosol, 1, 'C02291')], (->), [reactant(cytosol, 1, 'C05330'), reactant(cytosol, 1, 'C00022'), reactant(cytosol, 1, 'C00014')]).
reaction(451, [reactant(cytosol, 1, 'C00188'), reactant(cytosol, 1, 'C00003')], (->), [reactant(cytosol, 1, 'C00037'), reactant(cytosol, 1, 'C00033'), reactant(cytosol, 1, 'C00004')]).
reaction(452, [reactant(cytosol, 1, 'C00065')], (->), [reactant(cytosol, 1, 'C00022'), reactant(cytosol, 1, 'C00014')]).
reaction(453, [reactant(mitochondrion, 1, 'C00188')], (->), [reactant(mitochondrion, 1, 'C00014'), reactant(mitochondrion, 1, 'C00109')]).
reaction(454, [reactant(cytosol, 1, 'C00188')], (->), [reactant(cytosol, 1, 'C00014'), reactant(cytosol, 1, 'C00109')]).
reaction(455, [reactant(mitochondrion, 1, 'C00037'), reactant(mitochondrion, 1, 'C00248')], <->, [reactant(mitochondrion, 1, 'C01242'), reactant(mitochondrion, 1, 'C00011')]).
reaction(456, [reactant(cytosol, 1, 'C00037'), reactant(cytosol, 1, 'C00084')], (->), [reactant(cytosol, 1, 'C00188')]).
reaction(457, [reactant(cytosol, 1, 'C00065'), reactant(cytosol, 1, 'C05330')], (->), [reactant(cytosol, 1, 'C02291')]).
reaction(458, [reactant(cytosol, 1, 'C01102')], (->), [reactant(cytosol, 1, 'C00009'), reactant(cytosol, 1, 'C00188')]).
reaction(459, [reactant(cytosol, 1, 'C00263'), reactant(cytosol, 1, 'C00002')], (->), [reactant(cytosol, 1, 'C00008'), reactant(cytosol, 1, 'C01102')]).
reaction(460, [reactant(cytosol, 1, 'C00441'), reactant(cytosol, 1, 'C00005')], (->), [reactant(cytosol, 1, 'C00006'), reactant(cytosol, 1, 'C00263')]).
reaction(461, [reactant(cytosol, 1, 'C00441'), reactant(cytosol, 1, 'C00004')], (->), [reactant(cytosol, 1, 'C00003'), reactant(cytosol, 1, 'C00263')]).
reaction(462, [reactant(cytosol, 1, 'C03082'), reactant(cytosol, 1, 'C00005')], (->), [reactant(cytosol, 1, 'C00006'), reactant(cytosol, 1, 'C00009'), reactant(cytosol, 1, 'C00441')]).
reaction(463, [reactant(cytosol, 1, 'C00049'), reactant(cytosol, 1, 'C00002')], (->), [reactant(cytosol, 1, 'C00008'), reactant(cytosol, 1, 'C03082')]).
reaction(464, [reactant(cytosol, 1, 'C00037'), reactant(cytosol, 1, 'C00101'), reactant(cytosol, 1, 'C00003')], (->), [reactant(cytosol, 1, 'C00143'), reactant(cytosol, 1, 'C00004'), reactant(cytosol, 1, 'C00011'), reactant(cytosol, 1, 'C00014')]).
reaction(465, [reactant(mitochondrion, 1, 'C00037'), reactant(mitochondrion, 1, 'C00101'), reactant(mitochondrion, 1, 'C00003')], (->), [reactant(mitochondrion, 1, 'C00143'), reactant(mitochondrion, 1, 'C00004'), reactant(cytosol, 1, 'C00011'), reactant(cytosol, 1, 'C00014')]).
reaction(466, [reactant(cytosol, 1, 'C00041'), reactant(cytosol, 1, 'C00048')], <->, [reactant(cytosol, 1, 'C00022'), reactant(cytosol, 1, 'C00037')]).
reaction(467, [reactant(cytosol, 1, 'C00101'), reactant(cytosol, 1, 'C00065')], <->, [reactant(cytosol, 1, 'C00037'), reactant(cytosol, 1, 'C00143')]).
reaction(468, [reactant(mitochondrion, 1, 'C00101'), reactant(mitochondrion, 1, 'C00065')], <->, [reactant(mitochondrion, 1, 'C00037'), reactant(mitochondrion, 1, 'C00143')]).
reaction(469, [reactant(cytosol, 1, 'C01005')], (->), [reactant(cytosol, 1, 'C00009'), reactant(cytosol, 1, 'C00065')]).
reaction(470, [reactant(cytosol, 1, 'C03232'), reactant(cytosol, 1, 'C00025')], (->), [reactant(cytosol, 1, 'C00026'), reactant(cytosol, 1, 'C01005')]).
reaction(471, [reactant(cytosol, 1, 'C00197'), reactant(cytosol, 1, 'C00003')], (->), [reactant(cytosol, 1, 'C00004'), reactant(cytosol, 1, 'C03232')]).
reaction(472, [reactant(cytosol, 1, 'C00152')], (->), [reactant(cytosol, 1, 'C00049'), reactant(cytosol, 1, 'C00014')]).
reaction(473, [reactant(cytosol, 1, 'C00002'), reactant(cytosol, 1, 'C00049'), reactant(cytosol, 1, 'C00066')], (->), [reactant(cytosol, 1, 'C00020'), reactant(cytosol, 1, 'C00013'), reactant(cytosol, 1, 'C03402')]).
reaction(474, [reactant(mitochondrion, 1, 'C00002'), reactant(mitochondrion, 1, 'C00049'), reactant(mitochondrion, 1, 'C00066')], (->), [reactant(mitochondrion, 1, 'C00020'), reactant(mitochondrion, 1, 'C00013'), reactant(mitochondrion, 1, 'C03402')]).
reaction(475, [reactant(cytosol, 1, 'C00019'), reactant(cytosol, 1, 'C05330')], (->), [reactant(cytosol, 1, 'C00021'), reactant(cytosol, 1, 'C00073')]).
reaction(476, [reactant(cytosol, 1, 'C00049'), reactant(cytosol, 1, 'C00002'), reactant(cytosol, 1, 'C00064')], (->), [reactant(cytosol, 1, 'C00025'), reactant(cytosol, 1, 'C00152'), reactant(cytosol, 1, 'C00020'), reactant(cytosol, 1, 'C00013')]).
reaction(477, [reactant(mitochondrion, 1, 'C00022'), reactant(mitochondrion, 1, 'C00025')], <->, [reactant(mitochondrion, 1, 'C00026'), reactant(mitochondrion, 1, 'C00041')]).
reaction(478, [reactant(cytosol, 1, 'C00022'), reactant(cytosol, 1, 'C00025')], <->, [reactant(cytosol, 1, 'C00026'), reactant(cytosol, 1, 'C00041')]).
reaction(479, [reactant(cytosol, 1, 'C00024'), reactant(cytosol, 1, 'C00487')], (->), [reactant(cytosol, 1, 'C00010'), reactant(cytosol, 1, 'C02571')]).
reaction(480, [reactant(mitochondrion, 1, 'C00010'), reactant(mitochondrion, 1, 'C02571')], (->), [reactant(mitochondrion, 1, 'C00024'), reactant(mitochondrion, 1, 'C00487')]).
reaction(481, [reactant(cytosol, 1, 'C00036'), reactant(cytosol, 1, 'C00025')], <->, [reactant(cytosol, 1, 'C00049'), reactant(cytosol, 1, 'C00026')]).
reaction(482, [reactant(mitochondrion, 1, 'C00036'), reactant(mitochondrion, 1, 'C00025')], <->, [reactant(mitochondrion, 1, 'C00049'), reactant(mitochondrion, 1, 'C00026')]).
reaction(483, [reactant(cytosol, 1, 'C00644'), reactant(cytosol, 1, 'C00003')], <->, [reactant(cytosol, 1, 'C05345'), reactant(cytosol, 1, 'C00004')]).
reaction(484, [reactant(cytosol, 1, 'C00310'), reactant(cytosol, 1, 'C00002')], (->), [reactant(cytosol, 1, 'C06814'), reactant(cytosol, 1, 'C00008')]).
reaction(485, [reactant(cytosol, 1, 'C00216'), reactant(cytosol, 1, 'C00006')], (->), [reactant(cytosol, 1, 'C00652'), reactant(cytosol, 1, 'C00005')]).
reaction(486, [reactant(cytosol, 1, 'C00216'), reactant(cytosol, 1, 'C00003')], (->), [reactant(cytosol, 1, 'C00652'), reactant(cytosol, 1, 'C00004')]).
reaction(487, [reactant(cytosol, 1, 'C00352')], (->), [reactant(cytosol, 1, 'C05345'), reactant(cytosol, 1, 'C00014')]).
reaction(488, [reactant(cytosol, 1, 'C00064')], (->), [reactant(cytosol, 1, 'C00025'), reactant(cytosol, 1, 'C00014')]).
reaction(489, [reactant(cytosol, 1, 'C00352')], <->, [reactant(cytosol, 1, 'C06156')]).
reaction(490, [reactant(cytosol, 1, 'C00025'), reactant(cytosol, 1, 'C00014'), reactant(cytosol, 1, 'C00002')], (->), [reactant(cytosol, 1, 'C00064'), reactant(cytosol, 1, 'C00008'), reactant(cytosol, 1, 'C00009')]).
reaction(491, [reactant(cytosol, 1, 'C00026'), reactant(cytosol, 1, 'C00014'), reactant(cytosol, 1, 'C00005')], (->), [reactant(cytosol, 1, 'C00025'), reactant(cytosol, 1, 'C00006')]).
reaction(492, [reactant(cytosol, 1, 'C00025'), reactant(cytosol, 1, 'C00003')], (->), [reactant(cytosol, 1, 'C00026'), reactant(cytosol, 1, 'C00014'), reactant(cytosol, 1, 'C00004')]).
reaction(493, [reactant(cytosol, 1, 'C00026'), reactant(cytosol, 1, 'C00064'), reactant(cytosol, 1, 'C00004')], (->), [reactant(cytosol, 1, 'C00003'), reactant(cytosol, 2, 'C00025')]).
reaction(494, [reactant(mitochondrion, 1, 'C03912'), reactant(mitochondrion, 1, 'C00003')], (->), [reactant(mitochondrion, 1, 'C00004'), reactant(mitochondrion, 1, 'C00025')]).
reaction(495, [reactant(mitochondrion, 1, 'C01165'), reactant(mitochondrion, 1, 'C00006')], (->), [reactant(mitochondrion, 1, 'C00005'), reactant(mitochondrion, 1, 'C00025')]).
reaction(496, [reactant(cytosol, 1, 'C00043')], (->), [reactant(cytosol, 1, 'C00461'), reactant(cytosol, 1, 'C00015')]).
reaction(497, [reactant(cytosol, 1, 'C00075'), reactant(cytosol, 1, 'C04256')], <->, [reactant(cytosol, 1, 'C00043'), reactant(cytosol, 1, 'C00013')]).
reaction(498, [reactant(cytosol, 1, 'C04256')], <->, [reactant(cytosol, 1, 'C00357')]).
reaction(499, [reactant(cytosol, 1, 'C00024'), reactant(cytosol, 1, 'C00352')], <->, [reactant(cytosol, 1, 'C00010'), reactant(cytosol, 1, 'C00357')]).
reaction(500, [reactant(cytosol, 1, 'C05345'), reactant(cytosol, 1, 'C00064')], (->), [reactant(cytosol, 1, 'C00025'), reactant(cytosol, 1, 'C00352')]).
reaction(501, [reactant(cytosol, 1, 'C00232'), reactant(cytosol, 1, 'C00006')], (->), [reactant(cytosol, 1, 'C00042'), reactant(cytosol, 1, 'C00005')]).
reaction(502, [reactant(cytosol, 1, 'C00334'), reactant(cytosol, 1, 'C00026')], (->), [reactant(cytosol, 1, 'C00232'), reactant(cytosol, 1, 'C00025')]).
reaction(503, [reactant(cytosol, 1, 'C00025')], (->), [reactant(cytosol, 1, 'C00334'), reactant(cytosol, 1, 'C00011')]).
reaction(504, [reactant(cytosol, 1, 'C00020')], (->), [reactant(cytosol, 1, 'C00147'), reactant(cytosol, 1, 'C00117')]).
reaction(505, [reactant(cytosol, 1, 'C00286')], (->), [reactant(cytosol, 1, 'C00330'), reactant(cytosol, 3, 'C00009')]).
reaction(506, [reactant(cytosol, 1, 'C00044')], (->), [reactant(cytosol, 1, 'C00387'), reactant(cytosol, 3, 'C00009')]).
reaction(507, [reactant(cytosol, 1, 'C00075'), reactant(cytosol, 1, 'C00342')], (->), [reactant(cytosol, 1, 'C00343'), reactant(cytosol, 1, 'C00460')]).
reaction(508, [reactant(cytosol, 1, 'C00063'), reactant(cytosol, 1, 'C00342')], (->), [reactant(cytosol, 1, 'C00458'), reactant(cytosol, 1, 'C00343')]).
reaction(509, [reactant(cytosol, 1, 'C00044'), reactant(cytosol, 1, 'C00342')], (->), [reactant(cytosol, 1, 'C00286'), reactant(cytosol, 1, 'C00343')]).
reaction(510, [reactant(cytosol, 1, 'C00002'), reactant(cytosol, 1, 'C00342')], (->), [reactant(cytosol, 1, 'C00131'), reactant(cytosol, 1, 'C00343')]).
reaction(511, [reactant(cytosol, 1, 'C00015'), reactant(cytosol, 1, 'C00342')], (->), [reactant(cytosol, 1, 'C00343'), reactant(cytosol, 1, 'C01346')]).
reaction(512, [reactant(cytosol, 1, 'C00112'), reactant(cytosol, 1, 'C00342')], (->), [reactant(cytosol, 1, 'C00705'), reactant(cytosol, 1, 'C00343')]).
reaction(513, [reactant(cytosol, 1, 'C00035'), reactant(cytosol, 1, 'C00342')], (->), [reactant(cytosol, 1, 'C00361'), reactant(cytosol, 1, 'C00343')]).
reaction(514, [reactant(cytosol, 1, 'C00008'), reactant(cytosol, 1, 'C00342')], (->), [reactant(cytosol, 1, 'C00206'), reactant(cytosol, 1, 'C00343')]).
reaction(515, [reactant(cytosol, 1, 'C00105')], (->), [reactant(cytosol, 1, 'C00009'), reactant(cytosol, 1, 'C00299')]).
reaction(516, [reactant(cytosol, 1, 'C00655')], (->), [reactant(cytosol, 1, 'C00009'), reactant(cytosol, 1, 'C01762')]).
reaction(517, [reactant(cytosol, 1, 'C00130')], (->), [reactant(cytosol, 1, 'C00009'), reactant(cytosol, 1, 'C00294')]).
reaction(518, [reactant(cytosol, 1, 'C00144')], (->), [reactant(cytosol, 1, 'C00009'), reactant(cytosol, 1, 'C00387')]).
reaction(519, [reactant(cytosol, 1, 'C00020')], (->), [reactant(cytosol, 1, 'C00009'), reactant(cytosol, 1, 'C00212')]).
reaction(520, [reactant(cytosol, 1, 'C00055')], (->), [reactant(cytosol, 1, 'C00475'), reactant(cytosol, 1, 'C00009')]).
reaction(521, [reactant(cytosol, 1, 'C00239')], (->), [reactant(cytosol, 1, 'C00881'), reactant(cytosol, 1, 'C00009')]).
reaction(522, [reactant(cytosol, 1, 'C00362')], (->), [reactant(cytosol, 1, 'C00330'), reactant(cytosol, 1, 'C00009')]).
reaction(523, [reactant(cytosol, 1, 'C00360')], (->), [reactant(cytosol, 1, 'C00559'), reactant(cytosol, 1, 'C00009')]).
reaction(524, [reactant(cytosol, 1, 'C00364')], (->), [reactant(cytosol, 1, 'C00214'), reactant(cytosol, 1, 'C00009')]).
reaction(525, [reactant(cytosol, 1, 'C00365')], (->), [reactant(cytosol, 1, 'C00526'), reactant(cytosol, 1, 'C00009')]).
reaction(526, [reactant(cytosol, 1, 'C00458')], (->), [reactant(cytosol, 1, 'C00460'), reactant(cytosol, 1, 'C00014')]).
reaction(527, [reactant(cytosol, 1, 'C00055')], (->), [reactant(cytosol, 1, 'C00380'), reactant(cytosol, 1, 'C00117')]).
reaction(528, [reactant(cytosol, 1, 'C00365'), reactant(cytosol, 1, 'C00002')], <->, [reactant(cytosol, 1, 'C01346'), reactant(cytosol, 1, 'C00008')]).
reaction(529, [reactant(cytosol, 1, 'C00105'), reactant(cytosol, 1, 'C00002')], <->, [reactant(cytosol, 1, 'C00015'), reactant(cytosol, 1, 'C00008')]).
reaction(530, [reactant(cytosol, 1, 'C00299'), reactant(cytosol, 1, 'C00009')], <->, [reactant(cytosol, 1, 'C00106'), reactant(cytosol, 1, 'C00620')]).
reaction(531, [reactant(cytosol, 1, 'C00242'), reactant(cytosol, 1, 'C00119')], (->), [reactant(cytosol, 1, 'C00013'), reactant(cytosol, 1, 'C00144')]).
reaction(532, [reactant(cytosol, 1, 'C00262'), reactant(cytosol, 1, 'C00119')], (->), [reactant(cytosol, 1, 'C00013'), reactant(cytosol, 1, 'C00130')]).
reaction(533, [reactant(cytosol, 1, 'C00387'), reactant(cytosol, 1, 'C00002')], (->), [reactant(cytosol, 1, 'C00144'), reactant(cytosol, 1, 'C00008')]).
reaction(534, [reactant(cytosol, 1, 'C00294'), reactant(cytosol, 1, 'C00002')], (->), [reactant(cytosol, 1, 'C00130'), reactant(cytosol, 1, 'C00008')]).
reaction(535, [reactant(cytosol, 1, 'C00147')], (->), [reactant(cytosol, 1, 'C00014'), reactant(cytosol, 1, 'C00262')]).
reaction(536, [reactant(cytosol, 1, 'C00360'), reactant(cytosol, 1, 'C00002')], <->, [reactant(cytosol, 1, 'C00206'), reactant(cytosol, 1, 'C00008')]).
reaction(537, [reactant(cytosol, 1, 'C00104'), reactant(cytosol, 1, 'C00002')], <->, [reactant(cytosol, 1, 'C00081'), reactant(cytosol, 1, 'C00104')]).
reaction(538, [reactant(cytosol, 1, 'C00035'), reactant(cytosol, 1, 'C00002')], <->, [reactant(cytosol, 1, 'C00044'), reactant(cytosol, 1, 'C00008')]).
reaction(539, [reactant(cytosol, 1, 'C00206'), reactant(cytosol, 1, 'C00002')], <->, [reactant(cytosol, 1, 'C00131'), reactant(cytosol, 1, 'C00008')]).
reaction(540, [reactant(cytosol, 1, 'C00363'), reactant(cytosol, 1, 'C00002')], <->, [reactant(cytosol, 1, 'C00459'), reactant(cytosol, 1, 'C00008')]).
reaction(541, [reactant(cytosol, 1, 'C00705'), reactant(cytosol, 1, 'C00002')], <->, [reactant(cytosol, 1, 'C00458'), reactant(cytosol, 1, 'C00008')]).
reaction(542, [reactant(cytosol, 1, 'C01346'), reactant(cytosol, 1, 'C00002')], <->, [reactant(cytosol, 1, 'C00460'), reactant(cytosol, 1, 'C00008')]).
reaction(543, [reactant(cytosol, 1, 'C00361'), reactant(cytosol, 1, 'C00002')], <->, [reactant(cytosol, 1, 'C00286'), reactant(cytosol, 1, 'C00008')]).
reaction(544, [reactant(cytosol, 1, 'C00112'), reactant(cytosol, 1, 'C00002')], <->, [reactant(cytosol, 1, 'C00063'), reactant(cytosol, 1, 'C00008')]).
reaction(545, [reactant(cytosol, 1, 'C00015'), reactant(cytosol, 1, 'C00002')], <->, [reactant(cytosol, 1, 'C00075'), reactant(cytosol, 1, 'C00008')]).
reaction(546, [reactant(mitochondrion, 1, 'C00081'), reactant(mitochondrion, 1, 'C00020')], <->, [reactant(mitochondrion, 1, 'C00008'), reactant(mitochondrion, 1, 'C00104')]).
reaction(547, [reactant(mitochondrion, 1, 'C00044'), reactant(mitochondrion, 1, 'C00020')], <->, [reactant(mitochondrion, 1, 'C00008'), reactant(mitochondrion, 1, 'C00035')]).
reaction(548, [reactant(mitochondrion, 1, 'C00002'), reactant(mitochondrion, 1, 'C00020')], <->, [reactant(mitochondrion, 2, 'C00008')]).
reaction(549, [reactant(cytosol, 1, 'C00081'), reactant(cytosol, 1, 'C00020')], <->, [reactant(cytosol, 1, 'C00008'), reactant(cytosol, 1, 'C00104')]).
reaction(550, [reactant(cytosol, 1, 'C00044'), reactant(cytosol, 1, 'C00020')], <->, [reactant(cytosol, 1, 'C00008'), reactant(cytosol, 1, 'C00035')]).
reaction(551, [reactant(cytosol, 1, 'C00002'), reactant(cytosol, 1, 'C00020')], <->, [reactant(cytosol, 2, 'C00008')]).
reaction(552, [reactant(cytosol, 1, 'C00212'), reactant(cytosol, 1, 'C00002')], (->), [reactant(cytosol, 1, 'C00020'), reactant(cytosol, 1, 'C00008')]).
reaction(553, [reactant(cytosol, 1, 'C00212')], (->), [reactant(cytosol, 1, 'C00147'), reactant(cytosol, 1, 'C00121')]).
reaction(554, [reactant(cytosol, 1, 'C00387')], (->), [reactant(cytosol, 1, 'C00242'), reactant(cytosol, 1, 'C00121')]).
reaction(555, [reactant(cytosol, 1, 'C00385'), reactant(cytosol, 1, 'C00119')], (->), [reactant(cytosol, 1, 'C00655'), reactant(cytosol, 1, 'C00013')]).
reaction(556, [reactant(cytosol, 1, 'C00385'), reactant(cytosol, 1, 'C00620')], <->, [reactant(cytosol, 1, 'C00009'), reactant(cytosol, 1, 'C01762')]).
reaction(557, [reactant(cytosol, 1, 'C00242'), reactant(cytosol, 1, 'C00620')], <->, [reactant(cytosol, 1, 'C00009'), reactant(cytosol, 1, 'C00387')]).
reaction(558, [reactant(cytosol, 1, 'C00147'), reactant(cytosol, 1, 'C00620')], <->, [reactant(cytosol, 1, 'C00009'), reactant(cytosol, 1, 'C00212')]).
reaction(559, [reactant(cytosol, 1, 'C00262'), reactant(cytosol, 1, 'C00620')], <->, [reactant(cytosol, 1, 'C00294'), reactant(cytosol, 1, 'C00009')]).
reaction(560, [reactant(cytosol, 1, 'C00330'), reactant(cytosol, 1, 'C00009')], <->, [reactant(cytosol, 1, 'C00242'), reactant(cytosol, 1, 'C03496')]).
reaction(561, [reactant(cytosol, 1, 'C00559'), reactant(cytosol, 1, 'C00009')], <->, [reactant(cytosol, 1, 'C00147'), reactant(cytosol, 1, 'C03496')]).
reaction(562, [reactant(cytosol, 1, 'C05512'), reactant(cytosol, 1, 'C00009')], <->, [reactant(cytosol, 1, 'C00262'), reactant(cytosol, 1, 'C03496')]).
reaction(563, [reactant(cytosol, 1, 'C00559')], (->), [reactant(cytosol, 1, 'C05512'), reactant(cytosol, 1, 'C00014')]).
reaction(564, [reactant(cytosol, 1, 'C00212')], (->), [reactant(cytosol, 1, 'C00294'), reactant(cytosol, 1, 'C00014')]).
reaction(565, [reactant(cytosol, 1, 'C00147'), reactant(cytosol, 1, 'C00119')], (->), [reactant(cytosol, 1, 'C00013'), reactant(cytosol, 1, 'C00020')]).
reaction(566, [reactant(cytosol, 1, 'C00106'), reactant(cytosol, 1, 'C00117')], <->, [reactant(cytosol, 1, 'C01168')]).
reaction(567, [reactant(cytosol, 1, 'C00002'), reactant(cytosol, 1, 'C00075'), reactant(cytosol, 1, 'C00014')], (->), [reactant(cytosol, 1, 'C00008'), reactant(cytosol, 1, 'C00009'), reactant(cytosol, 1, 'C00063')]).
reaction(568, [reactant(cytosol, 1, 'C00075'), reactant(cytosol, 1, 'C00064'), reactant(cytosol, 1, 'C00002')], (->), [reactant(cytosol, 1, 'C00025'), reactant(cytosol, 1, 'C00063'), reactant(cytosol, 1, 'C00008'), reactant(cytosol, 1, 'C00009')]).
reaction(569, [reactant(cytosol, 1, 'C00239')], <->, [reactant(cytosol, 1, 'C00365'), reactant(cytosol, 1, 'C00014')]).
reaction(570, [reactant(cytosol, 1, 'C00055'), reactant(cytosol, 1, 'C00002')], <->, [reactant(cytosol, 1, 'C00008'), reactant(cytosol, 1, 'C00112')]).
reaction(571, [reactant(cytosol, 1, 'C00239'), reactant(cytosol, 1, 'C00002')], <->, [reactant(cytosol, 1, 'C00008'), reactant(cytosol, 1, 'C00705')]).
reaction(572, [reactant(cytosol, 1, 'C00365'), reactant(cytosol, 1, 'C00143')], (->), [reactant(cytosol, 1, 'C00415'), reactant(cytosol, 1, 'C00364')]).
reaction(573, [reactant(cytosol, 1, 'C00460')], (->), [reactant(cytosol, 1, 'C00013'), reactant(cytosol, 1, 'C00365')]).
reaction(574, [reactant(mitochondrion, 1, 'C00343'), reactant(mitochondrion, 1, 'C00005')], (->), [reactant(mitochondrion, 1, 'C00006'), reactant(mitochondrion, 1, 'C00342')]).
reaction(575, [reactant(cytosol, 1, 'C00343'), reactant(cytosol, 1, 'C00005')], (->), [reactant(cytosol, 1, 'C00006'), reactant(cytosol, 1, 'C00342')]).
reaction(576, [reactant(cytosol, 1, 'C00364'), reactant(cytosol, 1, 'C00002')], <->, [reactant(cytosol, 1, 'C00008'), reactant(cytosol, 1, 'C00363')]).
reaction(577, [reactant(cytosol, 1, 'C00881')], (->), [reactant(cytosol, 1, 'C00014'), reactant(cytosol, 1, 'C00526')]).
reaction(578, [reactant(cytosol, 1, 'C00475')], (->), [reactant(cytosol, 1, 'C00299'), reactant(cytosol, 1, 'C00014')]).
reaction(579, [reactant(cytosol, 1, 'C00214'), reactant(cytosol, 1, 'C00009')], <->, [reactant(cytosol, 1, 'C00178'), reactant(cytosol, 1, 'C03496')]).
reaction(580, [reactant(cytosol, 1, 'C00526'), reactant(cytosol, 1, 'C00009')], <->, [reactant(cytosol, 1, 'C00106'), reactant(cytosol, 1, 'C03496')]).
reaction(581, [reactant(cytosol, 1, 'C00299'), reactant(cytosol, 1, 'C00002')], (->), [reactant(cytosol, 1, 'C00008'), reactant(cytosol, 1, 'C00105')]).
reaction(582, [reactant(cytosol, 1, 'C00475'), reactant(cytosol, 1, 'C00044')], (->), [reactant(cytosol, 1, 'C00035'), reactant(cytosol, 1, 'C00055')]).
reaction(583, [reactant(cytosol, 1, 'C00299'), reactant(cytosol, 1, 'C00044')], (->), [reactant(cytosol, 1, 'C00105'), reactant(cytosol, 1, 'C00035')]).
reaction(584, [reactant(cytosol, 1, 'C00214'), reactant(cytosol, 1, 'C00002')], (->), [reactant(cytosol, 1, 'C00008'), reactant(cytosol, 1, 'C00364')]).
reaction(585, [reactant(cytosol, 1, 'C00526'), reactant(cytosol, 1, 'C00002')], (->), [reactant(cytosol, 1, 'C00365'), reactant(cytosol, 1, 'C00008')]).
reaction(586, [reactant(cytosol, 1, 'C00380')], (->), [reactant(cytosol, 1, 'C00106'), reactant(cytosol, 1, 'C00014')]).
reaction(587, [reactant(cytosol, 1, 'C00106'), reactant(cytosol, 1, 'C00119')], (->), [reactant(cytosol, 1, 'C00105'), reactant(cytosol, 1, 'C00013')]).
reaction(588, [reactant(cytosol, 1, 'C01103')], (->), [reactant(cytosol, 1, 'C00011'), reactant(cytosol, 1, 'C00105')]).
reaction(589, [reactant(cytosol, 1, 'C00295'), reactant(cytosol, 1, 'C00119')], <->, [reactant(cytosol, 1, 'C00013'), reactant(cytosol, 1, 'C01103')]).
reaction(590, [reactant(cytosol, 1, 'C00337'), reactant(mitochondrion, 1, 'C01967')], <->, [reactant(mitochondrion, 1, 'C00390'), reactant(cytosol, 1, 'C00295')]).
reaction(591, [reactant(cytosol, 1, 'C00337'), reactant(cytosol, 1, 'C00007')], <->, [reactant(cytosol, 1, 'C00027'), reactant(cytosol, 1, 'C00295')]).
reaction(592, [reactant(cytosol, 1, 'C00438')], <->, [reactant(cytosol, 1, 'C00337')]).
reaction(593, [reactant(cytosol, 1, 'C00169'), reactant(cytosol, 1, 'C00049')], (->), [reactant(cytosol, 1, 'C00438'), reactant(cytosol, 1, 'C00009')]).
reaction(594, [reactant(cytosol, 1, 'C00035'), reactant(cytosol, 1, 'C00044')], (->), [reactant(cytosol, 1, 'C00009'), reactant(cytosol, 1, 'C01261')]).
reaction(595, [reactant(cytosol, 1, 'C00008'), reactant(cytosol, 1, 'C00044')], (->), [reactant(cytosol, 1, 'C00009'), reactant(cytosol, 1, 'C01260')]).
reaction(596, [reactant(cytosol, 1, 'C00008'), reactant(cytosol, 1, 'C00002')], (->), [reactant(cytosol, 1, 'C00009'), reactant(cytosol, 1, 'C01260')]).
reaction(597, [reactant(cytosol, 1, 'C00941')], (->), [reactant(cytosol, 1, 'C00055')]).
reaction(598, [reactant(cytosol, 1, 'C00942')], (->), [reactant(cytosol, 1, 'C00144')]).
reaction(599, [reactant(cytosol, 1, 'C00943')], (->), [reactant(cytosol, 1, 'C00130')]).
reaction(600, [reactant(cytosol, 1, 'C00968')], (->), [reactant(cytosol, 1, 'C00360')]).
reaction(601, [reactant(cytosol, 1, 'C00575')], (->), [reactant(cytosol, 1, 'C00020')]).
reaction(602, [reactant(cytosol, 1, 'C00020')], (->), [reactant(cytosol, 1, 'C00130'), reactant(cytosol, 1, 'C00014')]).
reaction(603, [reactant(cytosol, 1, 'C00655'), reactant(cytosol, 1, 'C00002'), reactant(cytosol, 1, 'C00064')], (->), [reactant(cytosol, 1, 'C00025'), reactant(cytosol, 1, 'C00020'), reactant(cytosol, 1, 'C00013'), reactant(cytosol, 1, 'C00144')]).
reaction(604, [reactant(cytosol, 1, 'C00130'), reactant(cytosol, 1, 'C00003')], (->), [reactant(cytosol, 1, 'C00004'), reactant(cytosol, 1, 'C00655')]).
reaction(605, [reactant(cytosol, 1, 'C03794')], <->, [reactant(cytosol, 1, 'C00122'), reactant(cytosol, 1, 'C00020')]).
reaction(606, [reactant(cytosol, 1, 'C00130'), reactant(cytosol, 1, 'C00044'), reactant(cytosol, 1, 'C00049')], (->), [reactant(cytosol, 1, 'C00035'), reactant(cytosol, 1, 'C00009'), reactant(cytosol, 1, 'C03794')]).
reaction(607, [reactant(cytosol, 1, 'C04734')], <->, [reactant(cytosol, 1, 'C00130')]).
reaction(608, [reactant(cytosol, 1, 'C04677'), reactant(cytosol, 1, 'C00234')], <->, [reactant(cytosol, 1, 'C00101'), reactant(cytosol, 1, 'C04734')]).
reaction(609, [reactant(cytosol, 1, 'C04823')], <->, [reactant(cytosol, 1, 'C00122'), reactant(cytosol, 1, 'C04677')]).
reaction(610, [reactant(cytosol, 1, 'C04751'), reactant(cytosol, 1, 'C00002'), reactant(cytosol, 1, 'C00049')], <->, [reactant(cytosol, 1, 'C00008'), reactant(cytosol, 1, 'C00009'), reactant(cytosol, 1, 'C04823')]).
reaction(611, [reactant(cytosol, 1, 'C04751')], <->, [reactant(cytosol, 1, 'C03373'), reactant(cytosol, 1, 'C00011')]).
reaction(612, [reactant(cytosol, 1, 'C04640'), reactant(cytosol, 1, 'C00002')], (->), [reactant(cytosol, 1, 'C00008'), reactant(cytosol, 1, 'C00009'), reactant(cytosol, 1, 'C03373')]).
reaction(613, [reactant(cytosol, 1, 'C04376'), reactant(cytosol, 1, 'C00002'), reactant(cytosol, 1, 'C00064')], (->), [reactant(cytosol, 1, 'C00025'), reactant(cytosol, 1, 'C00008'), reactant(cytosol, 1, 'C00009'), reactant(cytosol, 1, 'C04640')]).
reaction(614, [reactant(cytosol, 1, 'C03838'), reactant(cytosol, 1, 'C00234')], (->), [reactant(cytosol, 1, 'C00101'), reactant(cytosol, 1, 'C04376')]).
reaction(615, [reactant(cytosol, 1, 'C03090'), reactant(cytosol, 1, 'C00002'), reactant(cytosol, 1, 'C00037')], <->, [reactant(cytosol, 1, 'C00008'), reactant(cytosol, 1, 'C00009'), reactant(cytosol, 1, 'C03838')]).
reaction(616, [reactant(cytosol, 1, 'C00119'), reactant(cytosol, 1, 'C00064')], (->), [reactant(cytosol, 1, 'C00013'), reactant(cytosol, 1, 'C00025'), reactant(cytosol, 1, 'C03090')]).
reaction(617, [reactant(cytosol, 1, 'C00144'), reactant(cytosol, 1, 'C00131')], <->, [reactant(cytosol, 1, 'C00035'), reactant(cytosol, 1, 'C00206')]).
reaction(618, [reactant(cytosol, 1, 'C00362'), reactant(cytosol, 1, 'C00002')], <->, [reactant(cytosol, 1, 'C00361'), reactant(cytosol, 1, 'C00008')]).
reaction(619, [reactant(cytosol, 1, 'C00144'), reactant(cytosol, 1, 'C00002')], <->, [reactant(cytosol, 1, 'C00035'), reactant(cytosol, 1, 'C00008')]).
reaction(620, [reactant(cytosol, 1, 'C00002')], (->), [reactant(cytosol, 1, 'C00575'), reactant(cytosol, 1, 'C00013')]).
reaction(621, [reactant(cytosol, 1, 'C00603')], <->, [reactant(cytosol, 1, 'C00048'), reactant(cytosol, 2, 'C00014'), reactant(cytosol, 1, 'C00011')]).
reaction(622, [reactant(cytosol, 1, 'C00499')], <->, [reactant(cytosol, 1, 'C00603'), reactant(cytosol, 1, 'C00086')]).
reaction(623, [reactant(cytosol, 1, 'C01551')], <->, [reactant(cytosol, 1, 'C00499')]).
reaction(624, [reactant(cytosol, 1, 'C00117'), reactant(cytosol, 1, 'C00002')], <->, [reactant(cytosol, 1, 'C00119'), reactant(cytosol, 1, 'C00020')]).
reaction(625, [reactant(cytosol, 1, 'C05437'), reactant(cytosol, 1, 'C00019')], (->), [reactant(cytosol, 1, 'C01694'), reactant(cytosol, 1, 'C00021')]).
reaction(626, [reactant(cytosol, 1, 'MZYMST'), reactant(cytosol, 3, 'C00007'), reactant(cytosol, 4, 'C00005'), reactant(cytosol, 1, 'C00003')], (->), [reactant(cytosol, 1, 'C05437'), reactant(cytosol, 1, 'C00011'), reactant(cytosol, 4, 'C00006'), reactant(cytosol, 1, 'C00004')]).
reaction(627, [reactant(cytosol, 1, 'C01724'), reactant(cytosol, 3, 'C00007'), reactant(cytosol, 4, 'C00005'), reactant(cytosol, 1, 'C00003')], (->), [reactant(cytosol, 1, 'MZYMST'), reactant(cytosol, 1, 'C00011'), reactant(cytosol, 4, 'C00006'), reactant(cytosol, 1, 'C00004')]).
reaction(628, [reactant(cytosol, 1, 'ERTEOL'), reactant(cytosol, 1, 'C00005')], (->), [reactant(cytosol, 1, 'C01694'), reactant(cytosol, 1, 'C00006')]).
reaction(629, [reactant(cytosol, 1, 'ERTROL'), reactant(cytosol, 1, 'C00007'), reactant(cytosol, 1, 'C00005')], (->), [reactant(cytosol, 1, 'C00006'), reactant(cytosol, 1, 'ERTEOL')]).
reaction(630, [reactant(cytosol, 1, 'EPST'), reactant(cytosol, 1, 'C00007'), reactant(cytosol, 1, 'C00005')], (->), [reactant(cytosol, 1, 'C00006'), reactant(cytosol, 1, 'ERTROL')]).
reaction(631, [reactant(cytosol, 1, 'C08817')], (->), [reactant(cytosol, 1, 'EPST')]).
reaction(632, [reactant(cytosol, 1, 'C05437'), reactant(cytosol, 1, 'C00019')], (->), [reactant(cytosol, 1, 'C08817'), reactant(cytosol, 1, 'C00021')]).
reaction(633, [reactant(cytosol, 1, 'IIZYMST'), reactant(cytosol, 1, 'C00005')], (->), [reactant(cytosol, 1, 'C05437'), reactant(cytosol, 1, 'C00006')]).
reaction(634, [reactant(cytosol, 1, 'IZYMST')], (->), [reactant(cytosol, 1, 'IIZYMST'), reactant(cytosol, 1, 'C00011')]).
reaction(635, [reactant(cytosol, 3, 'C00007'), reactant(cytosol, 1, 'MZYMST')], (->), [reactant(cytosol, 1, 'IZYMST')]).
reaction(636, [reactant(cytosol, 1, 'IIMZYMST'), reactant(cytosol, 1, 'C00005')], (->), [reactant(cytosol, 1, 'MZYMST'), reactant(cytosol, 1, 'C00006')]).
reaction(637, [reactant(cytosol, 1, 'IMZYMST')], (->), [reactant(cytosol, 1, 'IIMZYMST'), reactant(cytosol, 1, 'C00011')]).
reaction(638, [reactant(cytosol, 3, 'C00007'), reactant(cytosol, 1, 'DMZYMST')], (->), [reactant(cytosol, 1, 'IMZYMST')]).
reaction(639, [reactant(cytosol, 1, 'IGST'), reactant(cytosol, 1, 'C00005')], (->), [reactant(cytosol, 1, 'DMZYMST'), reactant(cytosol, 1, 'C00006')]).
reaction(640, [reactant(cytosol, 1, 'C01724'), reactant(cytosol, 1, 'C03024'), reactant(cytosol, 1, 'C00007')], (->), [reactant(cytosol, 1, 'IGST'), reactant(cytosol, 1, 'C03161')]).
reaction(641, [reactant(cytosol, 1, 'C01054')], (->), [reactant(cytosol, 1, 'C01724')]).
reaction(642, [reactant(cytosol, 1, 'C00751'), reactant(cytosol, 1, 'C00007'), reactant(cytosol, 1, 'C00006')], (->), [reactant(cytosol, 1, 'C01054'), reactant(cytosol, 1, 'C00005')]).
reaction(643, [reactant(cytosol, 2, 'C00448'), reactant(cytosol, 1, 'C00005')], (->), [reactant(cytosol, 1, 'C00006'), reactant(cytosol, 1, 'C00751')]).
reaction(644, [reactant(cytosol, 1, 'C00341'), reactant(cytosol, 1, 'C00129')], (->), [reactant(cytosol, 1, 'C00448'), reactant(cytosol, 1, 'C00013')]).
reaction(645, [reactant(cytosol, 1, 'C00235'), reactant(cytosol, 1, 'C00129')], (->), [reactant(cytosol, 1, 'C00341'), reactant(cytosol, 1, 'C00013')]).
reaction(646, [reactant(cytosol, 1, 'C00129')], <->, [reactant(cytosol, 1, 'C00235')]).
reaction(647, [reactant(cytosol, 1, 'C00002'), reactant(cytosol, 1, 'C01143')], (->), [reactant(cytosol, 1, 'C00008'), reactant(cytosol, 1, 'C00009'), reactant(cytosol, 1, 'C00129'), reactant(cytosol, 1, 'C00011')]).
reaction(648, [reactant(cytosol, 1, 'C00002'), reactant(cytosol, 1, 'C01107')], (->), [reactant(cytosol, 1, 'C00008'), reactant(cytosol, 1, 'C01143')]).
reaction(649, [reactant(cytosol, 1, 'C00075'), reactant(cytosol, 1, 'C00418')], (->), [reactant(cytosol, 1, 'C00015'), reactant(cytosol, 1, 'C01107')]).
reaction(650, [reactant(cytosol, 1, 'C00044'), reactant(cytosol, 1, 'C00418')], (->), [reactant(cytosol, 1, 'C00035'), reactant(cytosol, 1, 'C01107')]).
reaction(651, [reactant(cytosol, 1, 'C00063'), reactant(cytosol, 1, 'C00418')], (->), [reactant(cytosol, 1, 'C00112'), reactant(cytosol, 1, 'C01107')]).
reaction(652, [reactant(cytosol, 1, 'C00002'), reactant(cytosol, 1, 'C00418')], (->), [reactant(cytosol, 1, 'C00008'), reactant(cytosol, 1, 'C01107')]).
reaction(653, [reactant(cytosol, 1, 'C00418'), reactant(cytosol, 1, 'C00010'), reactant(cytosol, 2, 'C00006')], <->, [reactant(cytosol, 1, 'C00356'), reactant(cytosol, 2, 'C00005')]).
reaction(654, [reactant(cytosol, 1, 'C00356'), reactant(cytosol, 1, 'C00010')], <->, [reactant(cytosol, 1, 'C00024'), reactant(cytosol, 1, 'C00332')]).
reaction(655, [reactant(cytosol, 1, 'C01120')], (->), [reactant(cytosol, 1, 'C00346'), reactant(cytosol, 1, 'C16A')]).
reaction(656, [reactant(cytosol, 1, 'C01120')], (->), [reactant(cytosol, 1, 'C00836'), reactant(cytosol, 1, 'C00009')]).
reaction(657, [reactant(cytosol, 1, 'PSPH'), reactant(cytosol, 1, 'C00002')], (->), [reactant(cytosol, 1, 'PHSP'), reactant(cytosol, 1, 'C00008')]).
reaction(658, [reactant(cytosol, 1, 'C00836'), reactant(cytosol, 1, 'C00002')], (->), [reactant(cytosol, 1, 'C01120'), reactant(cytosol, 1, 'C00008')]).
reaction(659, [reactant(cytosol, 1, 'MIPC'), reactant(cytosol, 1, 'C01194')], (->), [reactant(cytosol, 1, 'MIP2C')]).
reaction(660, [reactant(cytosol, 1, 'IPC'), reactant(cytosol, 1, 'C00096')], (->), [reactant(cytosol, 1, 'MIPC')]).
reaction(661, [reactant(cytosol, 1, 'CER3'), reactant(cytosol, 1, 'C01194')], (->), [reactant(cytosol, 1, 'IPC')]).
reaction(662, [reactant(cytosol, 1, 'CER2'), reactant(cytosol, 1, 'C00005'), reactant(cytosol, 1, 'C00007')], (->), [reactant(cytosol, 1, 'CER3'), reactant(cytosol, 1, 'C00006')]).
reaction(663, [reactant(cytosol, 1, 'PSPH'), reactant(cytosol, 1, 'C240COA')], (->), [reactant(cytosol, 1, 'CER2'), reactant(cytosol, 1, 'C00010')]).
reaction(664, [reactant(cytosol, 1, 'PSPH'), reactant(cytosol, 1, 'C260COA')], (->), [reactant(cytosol, 1, 'CER2'), reactant(cytosol, 1, 'C00010')]).
reaction(665, [reactant(cytosol, 1, 'C00836'), reactant(cytosol, 1, 'C00007'), reactant(cytosol, 1, 'C00005')], (->), [reactant(cytosol, 1, 'PSPH'), reactant(cytosol, 1, 'C00006')]).
reaction(666, [reactant(cytosol, 1, 'C02934'), reactant(cytosol, 1, 'C00005')], (->), [reactant(cytosol, 1, 'C00836'), reactant(cytosol, 1, 'C00006')]).
reaction(667, [reactant(cytosol, 1, 'C00154'), reactant(cytosol, 1, 'C00065')], (->), [reactant(cytosol, 1, 'C00010'), reactant(cytosol, 1, 'C02934'), reactant(cytosol, 1, 'C00011')]).
reaction(668, [reactant(cytosol, 1, 'DGPP')], (->), [reactant(cytosol, 1, 'C00416'), reactant(cytosol, 1, 'C00009')]).
reaction(669, [reactant(cytosol, 1, 'C00416')], (->), [reactant(cytosol, 1, 'C00165'), reactant(cytosol, 1, 'C00009')]).
reaction(670, [reactant(mitochondrion, 1, 'C00269'), reactant(mitochondrion, 1, 'C00344')], (->), [reactant(mitochondrion, 1, 'C00055'), reactant(mitochondrion, 1, 'C05980')]).
reaction(671, [reactant(mitochondrion, 1, 'C03892')], (->), [reactant(mitochondrion, 1, 'C00009'), reactant(mitochondrion, 1, 'C00344')]).
reaction(672, [reactant(mitochondrion, 1, 'C00269'), reactant(mitochondrion, 1, 'C00093')], <->, [reactant(mitochondrion, 1, 'C00055'), reactant(mitochondrion, 1, 'C03892')]).
reaction(673, [reactant(cytosol, 1, 'C04637')], (->), [reactant(cytosol, 1, 'C01245'), reactant(cytosol, 1, 'C00165')]).
reaction(674, [reactant(cytosol, 1, 'C01277'), reactant(cytosol, 1, 'C00002')], (->), [reactant(cytosol, 1, 'C04637'), reactant(cytosol, 1, 'C00008')]).
reaction(675, [reactant(cytosol, 1, 'C00002'), reactant(cytosol, 1, 'C01194')], (->), [reactant(cytosol, 1, 'C00008'), reactant(cytosol, 1, 'C01277')]).
reaction(676, [reactant(cytosol, 1, 'C00002'), reactant(cytosol, 1, 'C01194')], (->), [reactant(cytosol, 1, 'C00008'), reactant(cytosol, 1, 'C04549')]).
reaction(677, [reactant(cytosol, 1, 'C00269'), reactant(cytosol, 1, 'C00137')], (->), [reactant(cytosol, 1, 'C00055'), reactant(cytosol, 1, 'C01194')]).
reaction(678, [reactant(cytosol, 1, 'C01177')], (->), [reactant(cytosol, 1, 'C00137'), reactant(cytosol, 1, 'C00009')]).
reaction(679, [reactant(cytosol, 1, 'C00668')], (->), [reactant(cytosol, 1, 'C01177')]).
reaction(680, [reactant(cytosol, 1, 'C00570'), reactant(cytosol, 1, 'C00165')], <->, [reactant(cytosol, 1, 'C00055'), reactant(cytosol, 1, 'C00350')]).
reaction(681, [reactant(cytosol, 1, 'C00346'), reactant(cytosol, 1, 'C00063')], (->), [reactant(cytosol, 1, 'C00570'), reactant(cytosol, 1, 'C00013')]).
reaction(682, [reactant(cytosol, 1, 'C00002'), reactant(cytosol, 1, 'C00189')], (->), [reactant(cytosol, 1, 'C00008'), reactant(cytosol, 1, 'C00346')]).
reaction(683, [reactant(cytosol, 1, 'C00307'), reactant(cytosol, 1, 'C00165')], (->), [reactant(cytosol, 1, 'C00157'), reactant(cytosol, 1, 'C00055')]).
reaction(684, [reactant(cytosol, 1, 'C00588'), reactant(cytosol, 1, 'C00063')], (->), [reactant(cytosol, 1, 'C00307'), reactant(cytosol, 1, 'C00013')]).
reaction(685, [reactant(cytosol, 1, 'C00002'), reactant(cytosol, 1, 'C00114')], (->), [reactant(cytosol, 1, 'C00008'), reactant(cytosol, 1, 'C00588')]).
reaction(686, [reactant(cytosol, 1, 'C04308'), reactant(cytosol, 1, 'C00019')], (->), [reactant(cytosol, 1, 'C00157'), reactant(cytosol, 1, 'C00021')]).
reaction(687, [reactant(cytosol, 1, 'C00019'), reactant(cytosol, 1, 'C01241')], (->), [reactant(cytosol, 1, 'C00021'), reactant(cytosol, 1, 'C04308')]).
reaction(688, [reactant(cytosol, 1, 'C00019'), reactant(cytosol, 1, 'C00350')], (->), [reactant(cytosol, 1, 'C00021'), reactant(cytosol, 1, 'C01241')]).
reaction(689, [reactant(mitochondrion, 1, 'C02737')], (->), [reactant(mitochondrion, 1, 'C00350'), reactant(mitochondrion, 1, 'C00011')]).
reaction(690, [reactant(cytosol, 1, 'C02737')], (->), [reactant(cytosol, 1, 'C00350'), reactant(cytosol, 1, 'C00011')]).
reaction(691, [reactant(mitochondrion, 1, 'C00269'), reactant(mitochondrion, 1, 'C00065')], <->, [reactant(mitochondrion, 1, 'C00055'), reactant(mitochondrion, 1, 'C02737')]).
reaction(692, [reactant(cytosol, 1, 'C00269'), reactant(cytosol, 1, 'C00065')], <->, [reactant(cytosol, 1, 'C00055'), reactant(cytosol, 1, 'C02737')]).
reaction(693, [reactant(cytosol, 1, 'C00416'), reactant(cytosol, 1, 'C00063')], <->, [reactant(cytosol, 1, 'C00269'), reactant(cytosol, 1, 'C00013')]).
reaction(694, [reactant(mitochondrion, 1, 'C00416'), reactant(mitochondrion, 1, 'C00063')], <->, [reactant(mitochondrion, 1, 'C00269'), reactant(mitochondrion, 1, 'C00013')]).
reaction(695, [reactant(cytosol, 1, 'C03849'), reactant(cytosol, 0.017, 'C05755'), reactant(cytosol, 0.062, 'C05223'), reactant(cytosol, 0.1, 'C06253'), reactant(cytosol, 0.27, 'C05764'), reactant(cytosol, 0.169, 'C161ACP'), reactant(cytosol, 0.055, 'C04088'), reactant(cytosol, 0.235, 'C01203'), reactant(cytosol, 0.093, 'C182ACP')], (->), [reactant(cytosol, 1, 'C00416'), reactant(cytosol, 1, 'C00229')]).
reaction(696, [reactant(cytosol, 1, 'AT3P2'), reactant(cytosol, 1, 'C00005')], (->), [reactant(cytosol, 1, 'C03849'), reactant(cytosol, 1, 'C00006')]).
reaction(697, [reactant(cytosol, 1, 'C00111'), reactant(cytosol, 0.017, 'C05755'), reactant(cytosol, 0.062, 'C05223'), reactant(cytosol, 0.1, 'C06253'), reactant(cytosol, 0.27, 'C05764'), reactant(cytosol, 0.169, 'C161ACP'), reactant(cytosol, 0.055, 'C04088'), reactant(cytosol, 0.235, 'C01203'), reactant(cytosol, 0.093, 'C182ACP')], (->), [reactant(cytosol, 1, 'AT3P2'), reactant(cytosol, 1, 'C00229')]).
reaction(698, [reactant(cytosol, 1, 'C00093'), reactant(cytosol, 0.017, 'C05755'), reactant(cytosol, 0.062, 'C05223'), reactant(cytosol, 0.1, 'C06253'), reactant(cytosol, 0.27, 'C05764'), reactant(cytosol, 0.169, 'C161ACP'), reactant(cytosol, 0.055, 'C04088'), reactant(cytosol, 0.235, 'C01203'), reactant(cytosol, 0.093, 'C182ACP')], (->), [reactant(cytosol, 1, 'C03849'), reactant(cytosol, 1, 'C00229')]).
reaction(699, [reactant(cytosol, 1, 'C01530'), reactant(cytosol, 1, 'C00002'), reactant(cytosol, 9, 'C00010'), reactant(mitochondrion, 9, 'C00016'), reactant(cytosol, 9, 'C00003')], (->), [reactant(cytosol, 1, 'C00020'), reactant(cytosol, 1, 'C00013'), reactant(mitochondrion, 9, 'C01352'), reactant(cytosol, 9, 'C00004'), reactant(cytosol, 9, 'C00024')]).
reaction(700, [reactant(cytosol, 1, 'C00249'), reactant(cytosol, 1, 'C00002'), reactant(cytosol, 8, 'C00010'), reactant(mitochondrion, 8, 'C00016'), reactant(cytosol, 8, 'C00003')], (->), [reactant(cytosol, 1, 'C00020'), reactant(cytosol, 1, 'C00013'), reactant(mitochondrion, 8, 'C01352'), reactant(cytosol, 8, 'C00004'), reactant(cytosol, 8, 'C00024')]).
reaction(701, [reactant(cytosol, 1, 'C06424'), reactant(cytosol, 1, 'C00002'), reactant(cytosol, 7, 'C00010'), reactant(mitochondrion, 7, 'C00016'), reactant(cytosol, 7, 'C00003')], (->), [reactant(cytosol, 1, 'C00020'), reactant(cytosol, 1, 'C00013'), reactant(mitochondrion, 7, 'C01352'), reactant(cytosol, 7, 'C00004'), reactant(cytosol, 7, 'C00024')]).
reaction(702, [reactant(cytosol, 1, 'C00173'), reactant(cytosol, 1, 'C00003')], <->, [reactant(cytosol, 1, '23DAACP'), reactant(cytosol, 1, 'C00004')]).
reaction(703, [reactant(cytosol, 1, 'C04633')], <->, [reactant(cytosol, 1, '2HDACP')]).
reaction(704, [reactant(cytosol, 1, 'C00173'), reactant(cytosol, 8, 'C01209'), reactant(cytosol, 14, 'C00005')], (->), [reactant(cytosol, 14, 'C00006'), reactant(cytosol, 1, 'C182ACP'), reactant(cytosol, 8, 'C00011'), reactant(cytosol, 8, 'C00229')]).
reaction(705, [reactant(cytosol, 1, 'C00173'), reactant(cytosol, 8, 'C01209'), reactant(cytosol, 15, 'C00005')], (->), [reactant(cytosol, 15, 'C00006'), reactant(cytosol, 1, 'C01203'), reactant(cytosol, 8, 'CO2'), reactant(cytosol, 8, 'C00229')]).
reaction(706, [reactant(cytosol, 1, 'C00173'), reactant(cytosol, 8, 'C01209'), reactant(cytosol, 16, 'C00005')], (->), [reactant(cytosol, 16, 'C00006'), reactant(cytosol, 1, 'C04088'), reactant(cytosol, 8, 'C00011'), reactant(cytosol, 8, 'C00229')]).
reaction(707, [reactant(cytosol, 1, 'C00173'), reactant(cytosol, 7, 'C01209'), reactant(cytosol, 13, 'C00005')], (->), [reactant(cytosol, 13, 'C00006'), reactant(cytosol, 1, 'C161ACP'), reactant(cytosol, 7, 'C00011'), reactant(cytosol, 7, 'C00229')]).
reaction(708, [reactant(cytosol, 1, 'C00173'), reactant(cytosol, 7, 'C01209'), reactant(cytosol, 14, 'C00005')], (->), [reactant(cytosol, 14, 'C00006'), reactant(cytosol, 1, 'C05764'), reactant(cytosol, 7, 'C00011'), reactant(cytosol, 7, 'C00229')]).
reaction(709, [reactant(cytosol, 1, 'C00173'), reactant(cytosol, 6, 'C01209'), reactant(cytosol, 11, 'C00005')], (->), [reactant(cytosol, 11, 'C00006'), reactant(cytosol, 1, 'C05761'), reactant(cytosol, 6, 'C00011'), reactant(cytosol, 6, 'C00229')]).
reaction(710, [reactant(cytosol, 1, 'C00173'), reactant(cytosol, 6, 'C01209'), reactant(cytosol, 12, 'C00005')], (->), [reactant(cytosol, 12, 'C00006'), reactant(cytosol, 1, 'C06253'), reactant(cytosol, 6, 'C00011'), reactant(cytosol, 6, 'C00229')]).
reaction(711, [reactant(cytosol, 1, 'C00173'), reactant(cytosol, 5, 'C01209'), reactant(cytosol, 10, 'C00005')], (->), [reactant(cytosol, 10, 'C00006'), reactant(cytosol, 1, 'C05223'), reactant(cytosol, 5, 'C00011'), reactant(cytosol, 5, 'C00229')]).
reaction(712, [reactant(cytosol, 1, 'C00173'), reactant(cytosol, 4, 'C01209'), reactant(cytosol, 8, 'C00005')], (->), [reactant(cytosol, 8, 'C00006'), reactant(cytosol, 1, 'C05755'), reactant(cytosol, 4, 'C00011'), reactant(cytosol, 4, 'C00229')]).
reaction(713, [reactant(mitochondrion, 1, 'C01209'), reactant(mitochondrion, 1, 'C00173')], (->), [reactant(mitochondrion, 1, 'C00229'), reactant(mitochondrion, 1, 'C00011'), reactant(mitochondrion, 1, '3OACP')]).
reaction(714, [reactant(cytosol, 1, 'C00024'), reactant(cytosol, 1, 'C00229')], <->, [reactant(cytosol, 1, 'C00173'), reactant(cytosol, 1, 'C00010')]).
reaction(715, [reactant(cytosol, 1, 'C00083'), reactant(cytosol, 1, 'C00229')], <->, [reactant(cytosol, 1, 'C01209'), reactant(cytosol, 1, 'C00010')]).
reaction(716, [reactant(cytosol, 1, 'C00024'), reactant(cytosol, 1, 'C00002'), reactant(cytosol, 1, 'C00011')], <->, [reactant(cytosol, 1, 'C00083'), reactant(cytosol, 1, 'C00008'), reactant(cytosol, 1, 'C00009')]).
reaction(717, [reactant(mitochondrion, 1, 'C00173'), reactant(mitochondrion, 8, 'C01209'), reactant(mitochondrion, 14, 'C00005')], (->), [reactant(mitochondrion, 14, 'C00006'), reactant(mitochondrion, 1, 'C182ACP'), reactant(mitochondrion, 8, 'C00011'), reactant(mitochondrion, 8, 'C00229')]).
reaction(718, [reactant(mitochondrion, 1, 'C00173'), reactant(mitochondrion, 8, 'C01209'), reactant(mitochondrion, 15, 'C00005')], (->), [reactant(mitochondrion, 15, 'C00006'), reactant(mitochondrion, 1, 'C01203'), reactant(mitochondrion, 8, 'C00011'), reactant(mitochondrion, 8, 'C00229')]).
reaction(719, [reactant(mitochondrion, 1, 'C00173'), reactant(mitochondrion, 8, 'C01209'), reactant(mitochondrion, 16, 'C00005')], (->), [reactant(mitochondrion, 16, 'C00006'), reactant(mitochondrion, 1, 'C04088'), reactant(mitochondrion, 8, 'C00011'), reactant(mitochondrion, 8, 'C00229')]).
reaction(720, [reactant(mitochondrion, 1, 'C00173'), reactant(mitochondrion, 7, 'C01209'), reactant(mitochondrion, 13, 'C00005')], (->), [reactant(mitochondrion, 13, 'C00006'), reactant(mitochondrion, 1, 'C161ACP'), reactant(mitochondrion, 7, 'C00011'), reactant(mitochondrion, 7, 'C00229')]).
reaction(721, [reactant(mitochondrion, 1, 'C00173'), reactant(mitochondrion, 7, 'C01209'), reactant(mitochondrion, 14, 'C00005')], (->), [reactant(mitochondrion, 14, 'C00006'), reactant(mitochondrion, 1, 'C05764'), reactant(mitochondrion, 7, 'C00011'), reactant(mitochondrion, 7, 'C00229')]).
reaction(722, [reactant(mitochondrion, 1, 'C00173'), reactant(mitochondrion, 6, 'C01209'), reactant(mitochondrion, 11, 'C00005')], (->), [reactant(mitochondrion, 11, 'C00006'), reactant(mitochondrion, 1, 'C05761'), reactant(mitochondrion, 6, 'C00011'), reactant(mitochondrion, 6, 'C00229')]).
reaction(723, [reactant(mitochondrion, 1, 'C00173'), reactant(mitochondrion, 6, 'C01209'), reactant(mitochondrion, 12, 'C00005')], (->), [reactant(mitochondrion, 12, 'C00006'), reactant(mitochondrion, 1, 'C06253'), reactant(mitochondrion, 6, 'C00011'), reactant(mitochondrion, 6, 'C00229')]).
reaction(724, [reactant(mitochondrion, 1, 'C00173'), reactant(mitochondrion, 5, 'C01209'), reactant(mitochondrion, 10, 'C00005')], (->), [reactant(mitochondrion, 10, 'C00006'), reactant(mitochondrion, 1, 'C05223'), reactant(mitochondrion, 5, 'C00011'), reactant(mitochondrion, 5, 'C00229')]).
reaction(725, [reactant(mitochondrion, 1, 'C00173'), reactant(mitochondrion, 4, 'C01209'), reactant(mitochondrion, 8, 'C00005')], (->), [reactant(mitochondrion, 8, 'C00006'), reactant(mitochondrion, 1, 'C05755'), reactant(mitochondrion, 4, 'C00011'), reactant(mitochondrion, 4, 'C00229')]).
reaction(726, [reactant(mitochondrion, 1, 'C00004'), reactant(mitochondrion, 1, 'C01967')], (->), [reactant(mitochondrion, 1, 'C00003'), reactant(mitochondrion, 1, 'C00390')]).
reaction(727, [reactant(mitochondrion, 2, 'C00024')], <->, [reactant(mitochondrion, 1, 'C00010'), reactant(mitochondrion, 1, 'C00332')]).
reaction(728, [reactant(cytosol, 2, 'C00024')], <->, [reactant(cytosol, 1, 'C00010'), reactant(cytosol, 1, 'C00332')]).
reaction(729, [reactant(cytosol, 1, 'C00264'), reactant(cytosol, 1, 'C00010')], (->), [reactant(cytosol, 1, 'C00040'), reactant(cytosol, 1, 'C00024')]).
reaction(730, [reactant(cytosol, 1, 'C00640'), reactant(cytosol, 1, 'C00003')], <->, [reactant(cytosol, 1, 'C00264'), reactant(cytosol, 1, 'C00004')]).
reaction(731, [reactant(cytosol, 1, 'C00002'), reactant(cytosol, 1, 'C00347'), reactant(cytosol, 1, 'C00010')], <->, [reactant(cytosol, 1, 'C00020'), reactant(cytosol, 1, 'C00013'), reactant(cytosol, 1, 'C00040')]).
reaction(732, [reactant(cytosol, 1, 'C02938')], (->), [reactant(cytosol, 1, 'C00954'), reactant(cytosol, 1, 'C00014')]).
reaction(733, [reactant(cytosol, 1, 'C01010')], (->), [reactant(cytosol, 2, 'C00014'), reactant(cytosol, 2, 'C00011')]).
reaction(734, [reactant(cytosol, 1, 'C00002'), reactant(cytosol, 1, 'C00086'), reactant(cytosol, 1, 'C00011')], <->, [reactant(cytosol, 1, 'C00008'), reactant(cytosol, 1, 'C00009'), reactant(cytosol, 1, 'C01010')]).
reaction(735, [reactant(cytosol, 1, 'C00058'), reactant(cytosol, 1, 'C00003')], (->), [reactant(cytosol, 1, 'C00011'), reactant(cytosol, 1, 'C00004')]).
reaction(736, [reactant(mitochondrion, 2, 'C00125'), reactant(mitochondrion, 1, 'C00256')], (->), [reactant(mitochondrion, 1, 'C00022'), reactant(mitochondrion, 2, 'C00126')]).
reaction(737, [reactant(mitochondrion, 2, 'C00125'), reactant(mitochondrion, 1, 'C00186')], (->), [reactant(mitochondrion, 1, 'C00022'), reactant(mitochondrion, 2, 'C00126')]).
reaction(738, [reactant(mitochondrion, 1, 'C00008'), reactant(mitochondrion, 1, 'C00009')], (->), [reactant(mitochondrion, 1, 'C00002'), reactant(mitochondrion, 3, 'C00080')]).
reaction(739, [reactant(mitochondrion, 4, 'C00126'), reactant(mitochondrion, 1, 'C00007'), reactant(mitochondrion, 6, 'C00080')], (->), [reactant(mitochondrion, 4, 'C00125')]).
reaction(740, [reactant(mitochondrion, 1, 'C00390'), reactant(mitochondrion, 2, 'C00125'), reactant(mitochondrion, 1.5, 'C00080')], (->), [reactant(mitochondrion, 1, 'C01967'), reactant(mitochondrion, 2, 'C00126')]).
reaction(741, [reactant(mitochondrion, 1, 'C01352'), reactant(mitochondrion, 1, 'C01967')], <->, [reactant(mitochondrion, 1, 'C00016'), reactant(mitochondrion, 1, 'C00390')]).
reaction(742, [reactant(cytosol, 1, 'C00005'), reactant(mitochondrion, 2, 'C00125')], (->), [reactant(cytosol, 1, 'C00006'), reactant(mitochondrion, 2, 'C00126')]).
reaction(743, [reactant(cytosol, 1, 'C00004'), reactant(mitochondrion, 1, 'C01967')], (->), [reactant(mitochondrion, 1, 'C00390'), reactant(cytosol, 1, 'C00003')]).
reaction(744, [reactant(cytosol, 1, 'C00058'), reactant(mitochondrion, 1, 'C01967')], (->), [reactant(mitochondrion, 1, 'C00390'), reactant(cytosol, 1, 'C00011'), reactant(external, 2, 'C00080')]).
reaction(745, [reactant(mitochondrion, 1, 'C00013')], (->), [reactant(mitochondrion, 2, 'C00009')]).
reaction(746, [reactant(cytosol, 1, 'C00013')], (->), [reactant(cytosol, 2, 'C00009')]).
reaction(747, [reactant(mitochondrion, 1, 'C03451')], (->), [reactant(mitochondrion, 1, 'C00051'), reactant(mitochondrion, 1, 'C00256')]).
reaction(748, [reactant(cytosol, 1, 'C03451')], (->), [reactant(cytosol, 1, 'C00051'), reactant(cytosol, 1, 'C00256')]).
reaction(749, [reactant(cytosol, 1, 'C00051'), reactant(cytosol, 1, 'C00546')], <->, [reactant(cytosol, 1, 'C03451')]).
reaction(750, [reactant(cytosol, 1, 'C00469'), reactant(cytosol, 1, 'C00003')], <->, [reactant(cytosol, 1, 'C00084'), reactant(cytosol, 1, 'C00004')]).
reaction(751, [reactant(mitochondrion, 1, 'C00469'), reactant(mitochondrion, 1, 'C00003')], <->, [reactant(mitochondrion, 1, 'C00084'), reactant(mitochondrion, 1, 'C00004')]).
reaction(752, [reactant(mitochondrion, 1, 'C00024'), reactant(mitochondrion, 1, 'C00026')], (->), [reactant(mitochondrion, 1, 'C01251'), reactant(mitochondrion, 1, 'C00010')]).
reaction(753, [reactant(cytosol, 1, 'C00024'), reactant(cytosol, 1, 'C00026')], (->), [reactant(cytosol, 1, 'C01251'), reactant(cytosol, 1, 'C00010')]).
reaction(754, [reactant(cytosol, 1, 'C00024')], (->), [reactant(cytosol, 1, 'C00010'), reactant(cytosol, 1, 'C00033')]).
reaction(755, [reactant(cytosol, 1, 'C00022')], (->), [reactant(cytosol, 1, 'C00011'), reactant(cytosol, 1, 'C00084')]).
reaction(756, [reactant(cytosol, 1, 'C01031')], <->, [reactant(cytosol, 1, 'C00051'), reactant(cytosol, 1, 'C00058')]).
reaction(757, [reactant(cytosol, 1, 'C00067'), reactant(cytosol, 1, 'C00051'), reactant(cytosol, 1, 'C00003')], <->, [reactant(cytosol, 1, 'C01031'), reactant(cytosol, 1, 'C00004')]).
reaction(758, [reactant(cytosol, 1, 'C00002'), reactant(cytosol, 1, 'C00033'), reactant(cytosol, 1, 'C00010')], (->), [reactant(cytosol, 1, 'C00020'), reactant(cytosol, 1, 'C00013'), reactant(cytosol, 1, 'C00024')]).
reaction(759, [reactant(cytosol, 1, 'C00029')], (->), [reactant(cytosol, 1, 'C00015'), reactant(cytosol, 1, 'C00182')]).
reaction(760, [reactant(cytosol, 1, 'C00182'), reactant(cytosol, 1, 'C00009')], (->), [reactant(cytosol, 1, 'C00103')]).
reaction(761, [reactant(cytosol, 1, 'C01083')], (->), [reactant(cytosol, 2, 'C00267')]).
reaction(762, [reactant(cytosol, 1, 'C00689')], (->), [reactant(cytosol, 1, 'C01083'), reactant(cytosol, 1, 'C00009')]).
reaction(763, [reactant(cytosol, 1, 'C00029'), reactant(cytosol, 1, 'C00668')], (->), [reactant(cytosol, 1, 'C00015'), reactant(cytosol, 1, 'C00689')]).
reaction(764, [reactant(cytosol, 1, 'C00029'), reactant(cytosol, 1, 'C03384')], <->, [reactant(cytosol, 1, 'C00103'), reactant(cytosol, 1, 'C00052')]).
reaction(765, [reactant(cytosol, 1, 'C05397')], (->), [reactant(cytosol, 1, 'C00124'), reactant(cytosol, 1, 'C00267')]).
reaction(766, [reactant(cytosol, 1, 'C00208')], (->), [reactant(cytosol, 2, 'C00267')]).
reaction(767, [reactant(cytosol, 1, 'C05399')], <->, [reactant(cytosol, 1, 'C00794'), reactant(cytosol, 1, 'C00124')]).
reaction(768, [reactant(cytosol, 1, 'C05401')], <->, [reactant(cytosol, 1, 'C00116'), reactant(cytosol, 1, 'C00124')]).
reaction(769, [reactant(cytosol, 1, 'C05400')], <->, [reactant(cytosol, 1, 'C00936'), reactant(cytosol, 1, 'C00124')]).
reaction(770, [reactant(cytosol, 1, 'C01235')], <->, [reactant(cytosol, 1, 'C00137'), reactant(cytosol, 1, 'C00124')]).
reaction(771, [reactant(cytosol, 1, 'C00492')], (->), [reactant(cytosol, 1, 'C00124'), reactant(cytosol, 1, 'C00089')]).
reaction(772, [reactant(cytosol, 1, 'C02472')], (->), [reactant(cytosol, 1, 'C00267'), reactant(cytosol, 1, 'C00124')]).
reaction(773, [reactant(cytosol, 1, 'C05402')], (->), [reactant(cytosol, 1, 'C00267'), reactant(cytosol, 1, 'C00124')]).
reaction(774, [reactant(cytosol, 1, 'C00103'), reactant(cytosol, 1, 'C00075')], <->, [reactant(cytosol, 1, 'C00029'), reactant(cytosol, 1, 'C00013')]).
reaction(775, [reactant(cytosol, 1, 'C00052')], <->, [reactant(cytosol, 1, 'C00029')]).
reaction(776, [reactant(cytosol, 1, 'C00075'), reactant(cytosol, 1, 'C03384')], <->, [reactant(cytosol, 1, 'C00013'), reactant(cytosol, 1, 'C00052')]).
reaction(777, [reactant(cytosol, 1, 'C00124'), reactant(cytosol, 1, 'C00002')], (->), [reactant(cytosol, 1, 'C03384'), reactant(cytosol, 1, 'C00008')]).
reaction(778, [reactant(cytosol, 1, 'C00794'), reactant(cytosol, 1, 'C00003')], (->), [reactant(cytosol, 1, 'C00095'), reactant(cytosol, 1, 'C00004')]).
reaction(779, [reactant(cytosol, 1, 'C01094'), reactant(cytosol, 1, 'C00002')], (->), [reactant(cytosol, 1, 'C05378'), reactant(cytosol, 1, 'C00008')]).
reaction(780, [reactant(cytosol, 1, 'C00665')], (->), [reactant(cytosol, 1, 'C05345'), reactant(cytosol, 1, 'C00009')]).
reaction(781, [reactant(cytosol, 1, 'C00002'), reactant(cytosol, 1, 'C05345')], (->), [reactant(cytosol, 1, 'C00008'), reactant(cytosol, 1, 'C00665')]).
reaction(782, [reactant(cytosol, 1, 'C00044'), reactant(cytosol, 1, 'C03812')], (->), [reactant(cytosol, 1, 'C00013'), reactant(cytosol, 1, 'C00096')]).
reaction(783, [reactant(cytosol, 1, 'C00275')], <->, [reactant(cytosol, 1, 'C03812')]).
reaction(784, [reactant(cytosol, 1, 'C00275')], <->, [reactant(cytosol, 1, 'C05345')]).
reaction(785, [reactant(cytosol, 1, 'C00103')], <->, [reactant(cytosol, 1, 'C00668')]).
reaction(786, [reactant(cytosol, 1, 'C00620')], <->, [reactant(cytosol, 1, 'C00117')]).
reaction(787, [reactant(cytosol, 1, 'C01801'), reactant(cytosol, 1, 'C00002')], (->), [reactant(cytosol, 1, 'C00673'), reactant(cytosol, 1, 'C00008')]).
reaction(788, [reactant(cytosol, 1, 'C00121'), reactant(cytosol, 1, 'C00002')], (->), [reactant(cytosol, 1, 'C00117'), reactant(cytosol, 1, 'C00008')]).
reaction(789, [reactant(cytosol, 1, 'C00118'), reactant(cytosol, 1, 'C00281')], <->, [reactant(cytosol, 1, 'C00279'), reactant(cytosol, 1, 'C05345')]).
reaction(790, [reactant(cytosol, 1, 'C06814'), reactant(cytosol, 1, 'C00279')], <->, [reactant(cytosol, 1, 'C05345'), reactant(cytosol, 1, 'C00118')]).
reaction(791, [reactant(cytosol, 1, 'C00117'), reactant(cytosol, 1, 'C06814')], <->, [reactant(cytosol, 1, 'C00118'), reactant(cytosol, 1, 'C00281')]).
reaction(792, [reactant(cytosol, 1, 'C00199')], <->, [reactant(cytosol, 1, 'C00117')]).
reaction(793, [reactant(cytosol, 1, 'C00199')], <->, [reactant(cytosol, 1, 'C06814')]).
reaction(794, [reactant(cytosol, 1, 'C00345'), reactant(cytosol, 1, 'C00006')], (->), [reactant(cytosol, 1, 'C00005'), reactant(cytosol, 1, 'C00011'), reactant(cytosol, 1, 'C00199')]).
reaction(795, [reactant(cytosol, 1, 'C01236')], (->), [reactant(cytosol, 1, 'C00345')]).
reaction(796, [reactant(cytosol, 1, 'C00668'), reactant(cytosol, 1, 'C00006')], <->, [reactant(cytosol, 1, 'C01236'), reactant(cytosol, 1, 'C00005')]).
reaction(797, [reactant(mitochondrion, 1, 'C00711'), reactant(mitochondrion, 1, 'C00006')], (->), [reactant(mitochondrion, 1, 'C00011'), reactant(mitochondrion, 1, 'C00005'), reactant(mitochondrion, 1, 'C00022')]).
reaction(798, [reactant(cytosol, 1, 'C00022'), reactant(cytosol, 1, 'C00002'), reactant(cytosol, 1, 'C00011')], (->), [reactant(cytosol, 1, 'C00008'), reactant(cytosol, 1, 'C00036'), reactant(cytosol, 1, 'C00009')]).
reaction(799, [reactant(cytosol, 1, 'C05378')], (->), [reactant(cytosol, 1, 'C05345'), reactant(cytosol, 1, 'C00009')]).
reaction(800, [reactant(cytosol, 1, 'C00036'), reactant(cytosol, 1, 'C00002')], (->), [reactant(cytosol, 1, 'C00074'), reactant(cytosol, 1, 'C00011'), reactant(cytosol, 1, 'C00008')]).
reaction(801, [reactant(cytosol, 1, 'C00024'), reactant(cytosol, 1, 'C00048')], (->), [reactant(cytosol, 1, 'C00010'), reactant(cytosol, 1, 'C00711')]).
reaction(802, [reactant(cytosol, 1, 'C00311')], (->), [reactant(cytosol, 1, 'C00048'), reactant(cytosol, 1, 'C00042')]).
reaction(803, [reactant(cytosol, 1, 'C00711'), reactant(cytosol, 1, 'C00003')], <->, [reactant(cytosol, 1, 'C00004'), reactant(cytosol, 1, 'C00036')]).
reaction(804, [reactant(mitochondrion, 1, 'C00711'), reactant(mitochondrion, 1, 'C00003')], <->, [reactant(mitochondrion, 1, 'C00004'), reactant(mitochondrion, 1, 'C00036')]).
reaction(805, [reactant(cytosol, 1, 'C00122')], <->, [reactant(cytosol, 1, 'C00711')]).
reaction(806, [reactant(mitochondrion, 1, 'C00122')], <->, [reactant(mitochondrion, 1, 'C00711')]).
reaction(807, [reactant(mitochondrion, 1, 'C01352'), reactant(mitochondrion, 1, 'C00122')], (->), [reactant(mitochondrion, 1, 'C00042'), reactant(mitochondrion, 1, 'C00016')]).
reaction(808, [reactant(mitochondrion, 1, 'C01352'), reactant(cytosol, 1, 'C00122')], (->), [reactant(cytosol, 1, 'C00042'), reactant(mitochondrion, 1, 'C00016')]).
reaction(809, [reactant(mitochondrion, 1, 'C00042'), reactant(mitochondrion, 1, 'C00016')], <->, [reactant(mitochondrion, 1, 'C00122'), reactant(mitochondrion, 1, 'C01352')]).
reaction(810, [reactant(mitochondrion, 1, 'C00002'), reactant(mitochondrion, 1, 'C00490'), reactant(mitochondrion, 1, 'C00010')], <->, [reactant(mitochondrion, 1, 'C00008'), reactant(mitochondrion, 1, 'C00009'), reactant(mitochondrion, 1, 'C00531')]).
reaction(811, [reactant(mitochondrion, 1, 'C00002'), reactant(mitochondrion, 1, 'C00042'), reactant(mitochondrion, 1, 'C00010')], <->, [reactant(mitochondrion, 1, 'C00008'), reactant(mitochondrion, 1, 'C00009'), reactant(mitochondrion, 1, 'C00091')]).
reaction(812, [reactant(mitochondrion, 1, 'C00026'), reactant(mitochondrion, 1, 'C00003'), reactant(mitochondrion, 1, 'C00010')], (->), [reactant(mitochondrion, 1, 'C00011'), reactant(mitochondrion, 1, 'C00004'), reactant(mitochondrion, 1, 'C00091')]).
reaction(813, [reactant(cytosol, 1, 'C05379')], (->), [reactant(cytosol, 1, 'C00011'), reactant(cytosol, 1, 'C00026')]).
reaction(814, [reactant(mitochondrion, 1, 'C05379')], (->), [reactant(mitochondrion, 1, 'C00011'), reactant(mitochondrion, 1, 'C00026')]).
reaction(815, [reactant(cytosol, 1, 'C00311'), reactant(cytosol, 1, 'C00006')], (->), [reactant(cytosol, 1, 'C00005'), reactant(cytosol, 1, 'C05379')]).
reaction(816, [reactant(mitochondrion, 1, 'C00311'), reactant(mitochondrion, 1, 'C00006')], (->), [reactant(mitochondrion, 1, 'C00005'), reactant(mitochondrion, 1, 'C05379')]).
reaction(817, [reactant(mitochondrion, 1, 'C00311'), reactant(mitochondrion, 1, 'C00003')], (->), [reactant(mitochondrion, 1, 'C00011'), reactant(mitochondrion, 1, 'C00004'), reactant(mitochondrion, 1, 'C00026')]).
reaction(818, [reactant(mitochondrion, 1, 'C00158')], <->, [reactant(mitochondrion, 1, 'C00311')]).
reaction(819, [reactant(mitochondrion, 1, 'C00024'), reactant(mitochondrion, 1, 'C00036')], (->), [reactant(mitochondrion, 1, 'C00010'), reactant(mitochondrion, 1, 'C00158')]).
reaction(820, [reactant(cytosol, 1, 'C00024'), reactant(cytosol, 1, 'C00036')], (->), [reactant(cytosol, 1, 'C00010'), reactant(cytosol, 1, 'C00158')]).
reaction(821, [reactant(mitochondrion, 1, 'C00022'), reactant(mitochondrion, 1, 'C00010'), reactant(mitochondrion, 1, 'C00003')], (->), [reactant(mitochondrion, 1, 'C00004'), reactant(mitochondrion, 1, 'C00011'), reactant(mitochondrion, 1, 'C00024')]).
reaction(822, [reactant(cytosol, 1, 'C00074'), reactant(cytosol, 1, 'C00008')], (->), [reactant(cytosol, 1, 'C00022'), reactant(cytosol, 1, 'C00002')]).
reaction(823, [reactant(cytosol, 1, 'C00631')], <->, [reactant(cytosol, 1, 'C00074')]).
reaction(824, [reactant(cytosol, 1, 'C00197')], <->, [reactant(cytosol, 1, 'C00631')]).
reaction(825, [reactant(cytosol, 1, 'C00236')], <->, [reactant(cytosol, 1, 'C01159')]).
reaction(826, [reactant(cytosol, 1, 'C00236'), reactant(cytosol, 1, 'C00008')], <->, [reactant(cytosol, 1, 'C00197'), reactant(cytosol, 1, 'C00002')]).
reaction(827, [reactant(cytosol, 1, 'C00118'), reactant(cytosol, 1, 'C00009'), reactant(cytosol, 1, 'C00003')], <->, [reactant(cytosol, 1, 'C00004'), reactant(cytosol, 1, 'C00236')]).
reaction(828, [reactant(cytosol, 1, 'C00111')], <->, [reactant(cytosol, 1, 'C00118')]).
reaction(829, [reactant(cytosol, 1, 'C05378')], <->, [reactant(cytosol, 1, 'C00111'), reactant(cytosol, 1, 'C00118')]).
reaction(830, [reactant(cytosol, 1, 'C00002'), reactant(cytosol, 1, 'C00281')], (->), [reactant(cytosol, 1, 'C00008'), reactant(cytosol, 1, 'C00447')]).
reaction(831, [reactant(cytosol, 1, 'C00002'), reactant(cytosol, 1, 'C01097')], (->), [reactant(cytosol, 1, 'C00008'), reactant(cytosol, 1, 'C03785')]).
reaction(832, [reactant(cytosol, 1, 'C05345'), reactant(cytosol, 1, 'C00002')], (->), [reactant(cytosol, 1, 'C05378'), reactant(cytosol, 1, 'C00008')]).
reaction(833, [reactant(cytosol, 1, 'C01172')], <->, [reactant(cytosol, 1, 'C05345')]).
reaction(834, [reactant(cytosol, 1, 'C00668')], <->, [reactant(cytosol, 1, 'C01172')]).
reaction(835, [reactant(cytosol, 1, 'C00668')], <->, [reactant(cytosol, 1, 'C05345')]).
reaction(836, [reactant(cytosol, 1, 'C00002'), reactant(cytosol, 1, 'C00095')], (->), [reactant(cytosol, 1, 'C00008'), reactant(cytosol, 1, 'C05345')]).
reaction(837, [reactant(cytosol, 1, 'C00936'), reactant(cytosol, 1, 'C00002')], (->), [reactant(cytosol, 1, 'C00275'), reactant(cytosol, 1, 'C00008')]).
reaction(838, [reactant(cytosol, 1, 'C00267'), reactant(cytosol, 1, 'C00002')], (->), [reactant(cytosol, 1, 'C00668'), reactant(cytosol, 1, 'C00008')]).
reaction(839, [reactant(cytosol, 1, 'C00221'), reactant(cytosol, 1, 'C00002')], (->), [reactant(cytosol, 1, 'C00668'), reactant(cytosol, 1, 'C00008')]).
reaction(840, [reactant(cytosol, 1, 'C00221'), reactant(cytosol, 1, 'C00002')], (->), [reactant(cytosol, 1, 'C01172'), reactant(cytosol, 1, 'C00008')]).
